# Supplementary material for: Coexisting divergent and convergent plate boundary assemblages indicate plate tectonics in the Neoarchean
Source: Nat Commun. 2022 Oct 28;13:6450. doi: 10.1038/s41467-022-34214-8 (PMC9616927; doi:10.1038/s41467-022-34214-8)
Supplement: Supplementary file 4 — Supplementary Data 1 [file 41467_2022_34214_MOESM4_ESM.xlsx]

## Sheet: Data 1
Supplementary Data 1. Bulk-rock geochemical data of rocks in the Angou and Dengfeng complexes, southern North China Craton.
Sample	22AG21k	22AG23c	22AG23cRE	22AG23f	22AG27	22AG27RE	22AG30	18AG09-1	18AG09-1B	22AG02a	22AG03a	22AG03d	18AG09-4	18AG09-4B	18AG09-4B-RE	18AG09-4C	18AG17-1	18AG17-1B	21AG05-1a	18AG17-4	18AG17-4RE	18AG17-4-2A *	18AG17-4-2B *	MORB-AV	18RZ14-2a	18RZ14-2b	18RZ14-2b2	22AG06a1	18RZ13-1	18RZ13-2	18RZ13-2RE	18RZ13-4	22RZ06b	18RZ14-1	18RZ14-1RE	18RZ14-1B	18RZ14-1B	FXS13-06	FXS13-07	FXS13-08	FXS13-09	18RZ03-4	18RZ04-2	18RZ06-2	18RZ09-3	18RZ04-2B	18RZ09-2	18RZ09-3B	DAY13-01
Region	Angou Complex	Angou Complex	Angou Complex	Angou Complex	Angou Complex	Angou Complex	Angou Complex	Angou Complex	Angou Complex	Angou Complex	Angou Complex	Angou Complex	Angou Complex	Angou Complex	Angou Complex	Angou Complex	Angou Complex	Angou Complex	Angou Complex	Angou Complex	Angou Complex	Angou Complex	Angou Complex	Angou Complex	Angou Complex	Angou Complex	Angou Complex	Angou Complex	Angou Complex	Angou Complex	Angou Complex	Angou Complex	Angou Complex	Angou Complex	Angou Complex	Angou Complex	Angou Complex	Angou Complex	Angou Complex	Angou Complex	Angou Complex	Angou Complex	Angou Complex	Angou Complex	Angou Complex	Angou Complex	Angou Complex	Angou Complex	Angou Complex
Data source	this study	this study	this study	this study	this study	this study	this study	this study	this study	this study	this study	this study	this study	this study	this study	this study	this study	this study	this study	this study	this study	this study	this study	this study	this study	this study	this study	this study	this study	this study	this study	this study	this study	this study	this study	this study	this study	ZJ2018	ZJ2018	ZJ2018	ZJ2018	this study	this study	this study	this study	this study	this study	this study	ZJ2018
Lithology	MORB-type metabasalt	MORB-typle pillow metabasalt	MORB-typle pillow metabasalt	MORB-typle pillow metabasalt	MORB-typle pillow metabasalt	MORB-typle pillow metabasalt	MORB-type metabasalt	MORB-type metabasalt	MORB-type metabasalt	MORB-type metabasalt	MORB-type metabasalt	MORB-type metabasalt	MORB-type metabasalt	MORB-type metabasalt	MORB-type metabasalt	MORB-type metabasalt	MORB-typle pillow metabasalt	MORB-typle pillow metabasalt	MORB-typle pillow metabasalt	MORB-type metabasalt	MORB-type metabasalt	MORB-type metabasalt	MORB-type metabasalt	Average	trondhjemitic gneiss	trondhjemitic gneiss	trondhjemitic gneiss	trondhjemitic gneiss	less-deformed trondhjemitic gneiss	less-deformed trondhjemitic gneiss	less-deformed trondhjemitic gneiss	less-deformed trondhjemitic gneiss	amphibolite	amphibolite	amphibolite	amphibolite	amphibolite	amphibolite	amphibolite	amphibolite	amphibolite	metabasaltic andesite	IAB-type metabasalt	metabasaltic andesite	IAB-type metabasalt	IAB-type metabasalt	IAB-type metabasalt	IAB-type metabasalt	IAB-type metabasalt
Lithological unit	EAC	EAC	EAC	EAC	EAC	EAC	EAC	EAC	EAC	EAC	EAC	EAC	EAC	EAC	EAC	EAC	EAC	EAC	EAC	EAC	EAC	EAC	EAC	EAC	WAC	WAC	WAC	WAC	WAC	WAC	WAC	WAC	WAC	WAC	WAC	WAC	WAC	WAC	WAC	WAC	WAC	CAC	CAC	CAC	CAC	CAC	CAC	CAC	CAC
Longitude (E)	113° 0'12.32"	113° 0'4.41"	113° 0'4.41"	113° 0'4.73"	113° 0'2.45"	113° 0'2.45"	112°59'59.86"	113° 0'36.5"	113° 0'36.5"	113° 0'37.24"	113° 0'35.40"	113° 0'36.27"	113° 0'37.6"	113° 0'38"	113° 0'38"	113° 0'42"	113° 0'6.80"	113° 0'6.80"	113° 0'7.04"	113°0'2.83"	113°0'2.83"	113° 0'2.83"	113° 0'1.9"	-	112°53'47.64"	112°53'47.58"	112°53'47.58"	112°53'47.55"	112°53'17.11"	112°53'16.85"	112°53'16.60"	112°53'17.11"	112°53'47.27"	112°53'52.53"	112°53'52.53"	112°53'52.57"	112°53'52.47"					112°56'27.74"	112°56'43.86"	112°56'53.91"	112°57'53.69"	112°56'43.86"	112°57'53.76"	112°57'53.69"
Latitude (N)	34°12'50.89"	34°12'48.45"	34°12'48.45"	34°12'52.85"	34°12'43.44"	34°12'43.44"	34°12'40.75"	34°11'16.7"	34°11'16.7"	34°11'17.11"	34°11'25.13"	34°11'25.47"	34°11'26"	34°11'33"	34°11'33"	34°11'46"	34°12'43.42"	34°12'43.42"	34°12'43.36"	34°12'44.43"	34°12'44.43"	34°12'44.43"	34°12'43.07"	-	34°13'58.98"	34°13'58.37"	34°13'58.37"	34°13'59.00"	34°14'8.73"	34°14'8.65"	34°14'8.66"	34°14'8.73"	34°13'58.42"	34°13'57.83"	34°13'57.83"	34°13'57.96"	34°13'57.68"					34°13'38.18"	34°13'16.60"	34°12'50.06"	34°12'4.46"	34°13'16.60"	34°11'49.78"	34°12'4.46"
Major element (wt%)
SiO2	49.7	49.19	49.24	47.35	49.31	-	47.58	52.83	52.91	52.62	48.92	49.71	49.27	48.69	48.6	48.53	48.29	48.89	47.62	48.68	-	48.04	47.89	49.23	71.72	72.19	72.45	72.07	75.68	75.6		77.19	48.96	48.94	49.04	49.44	49.3	49.22	48.27	47.98	48.06	57.09	53.06	56.26	51.26	52.96	51	51.04	54.64
TiO2	1.1	1.07	1.07	1.16	1.13	-	1.2	1.92	1.88	1.78	1.05	1.12	1.08	1.15	1.16	1.13	1.12	1.12	1.14	1.14	-	1.51	1.47	1.26	0.17	0.17	0.18	0.24	0.02	0.03		0.03	0.83	0.79	0.8	0.79	0.79	0.87	0.83	0.78	0.86	0.83	0.89	0.87	1.12	0.88	0.96	1.09	0.92
Al2O3	14.09	15.55	15.56	15.58	14.6	-	15.49	13.06	13.13	13.04	14.87	15.52	15.21	15.69	15.64	15.87	14.87	15.02	15.84	14.46	-	12.68	12.78	14.69	15.5	15.29	15.63	15.11	14.91	14.45		14.01	14.6	14.62	14.5	14.5	14.56	14.88	14.55	14.07	14.4	15.16	15.88	15.92	16.3	15.86	14.91	16.25	16.23
Fe2O3T	14.47	12.68	12.7	12.9	14.21	-	12.84	18.02	17.81	17.22	11.17	11.07	12.24	11.12	11.11	10.95	12.31	12.32	12.74	14.29	-	16.48	16.22	13.57	1.44	1.57	1.63	1.98	0.31	0.3		0.42	12.83	12.72	12.79	12.63	12.6	12.58	12.24	12.38	12.14	9	9.27	8.83	10.86	9.06	13.52	10.62	9.78
MnO	0.21	0.16	0.16	0.18	0.19	-	0.17	0.23	0.22	0.24	0.17	0.18	0.19	0.19	0.19	0.19	0.17	0.16	0.17	0.2	-	0.22	0.21	0.19	0.02	0.02	0.02	0.02	0.01	0.01		0.01	0.18	0.21	0.21	0.2	0.2	0.18	0.18	0.2	0.17	0.16	0.16	0.14	0.16	0.14	0.16	0.15	0.14
MgO	6.33	7.34	7.37	7.27	5.68	-	8.17	3.49	3.58	3.96	7.44	5.35	5.58	7.82	7.82	7.69	7.43	7.36	8.22	6.09	-	5.05	5.11	6.39	0.45	0.48	0.48	0.62	0.19	0.19		0.17	6.37	6.68	6.67	6.79	6.77	7.63	7.21	6.67	7.55	5.03	6.55	5.18	6.66	6.49	5.01	6.65	5.56
CaO	10.85	8.08	8.1	10.83	11	-	8.49	5.59	5.64	6.48	9.27	11.26	11.81	8.7	8.67	8.64	9.72	9.8	7.08	10.31	-	7.65	7.67	8.84	2.22	2.06	2.1	2.19	1.07	1.12		0.99	11.85	11.1	11.21	11.32	11.3	10.84	12.55	14.11	12.06	7.2	9.42	7.35	8.37	9.46	9.97	8.38	8.11
Na2O	2.02	2.14	2.14	1.82	1.89	-	2.71	2.94	2.76	2.66	2.64	2.42	1.43	2.9	2.91	2.84	2.62	2.63	3.18	1.89	-	2.93	2.8	2.49	5.17	5.08	5.08	5.03	6.4	6.26		5.88	2.12	2.6	2.63	2.63	2.59	2.34	2.53	2.44	2.39	4.5	3.76	4.12	3.35	3.77	2.09	3.36	3.05
K2O	0.37	0.16	0.16	0.16	0.16	-	0.08	0.23	0.22	0.21	0.2	0.16	0.19	0.28	0.28	0.28	0.13	0.15	0.14	0.19	-	0.24	0.23	0.2	2.09	1.93	1.91	1.79	0.72	0.71		0.65	0.93	0.75	0.78	0.79	0.78	0.48	0.69	0.5	0.83	0.33	0.23	0.44	0.18	0.23	0.18	0.18	0.24
P2O5	0.09	0.09	0.09	0.09	0.09	-	0.1	0.17	0.16	0.15	0.1	0.09	0.09	0.12	0.12	0.12	0.09	0.09	0.09	0.09	-	0.1	0.09	0.1	0.05	0.05	0.05	0.07	0.02	0.01		0.02	0.07	0.06	0.06	0.06	0.06	0.09	0.08	0.1	0.08	0.13	0.13	0.14	0.18	0.13	0.18	0.18	0.12
LOI	1.09	3.59	3.63	2.45	1.89	-	3.42	1.85	1.91	1.53	3.95	2.75	2.95	3.06	3.01	3.24	2.79	2.84	4.56	2.11	-	5.17	5.28	3	0.66	0.82	0.91	0.9	0.69	0.72		0.91	1.13	1.14	1.16	1.28	1.27	1.21	1.23	0.98	1.55	0.76	0.85	0.83	1.63	0.97	2.36	1.67	1.47
Total	100.31	100.04	100.22	99.79	100.14	-	100.24	100.32	100.22	99.89	99.78	99.62	100.03	99.71	99.51	99.48	99.55	100.39	99.5	99.44	-	100.06	99.74	99.9	99.47	99.67	100.42	100	100.01	99.4		100.26	99.87	99.61	99.84	100.41	100.21	100.32	100.36	100.21	100.09	100.18	100.2	100.07	100.08	99.93	100.34	99.55	100.26
Mg#	46.4484	53.3977	53.4929	52.7437	44.1862	-	55.7549	27.71	28.48	31.2934	56.8981	48.9178	47.44	58.23	58.25	58.18	54.46	54.21	56.1041	45.79	-	37.75	38.42	48.0075	37.96	37.69	37.04	38.4347	54.63	55.82		44.06	49.5903	51	50.8	51.59	51.54	54.58	53.85	51.63	55.2	52.56	58.33	53.74	54.83	58.65	42.33	55.35	52.97
Trace element (ppm)
Li	13.69	14.91	-	13.56	8.12	8	24.62	13.63	13.98	12.76	21.6	9.58	12.11	20.99	-	21.87	15.94	15.5		9.76	9.86	14.34	14.84	14.48	6.61	9.09	9.48	10.01	5.04	6.65	6.37	6.53	6.88	6.55	-	6.99	6.88	-	-	-	-	6.8	6.83	6.78	11.7	7.07	8.78	11.97	-
Be	0.63	0.35	-	0.36	0.43	0.44	0.46	0.69	0.65	0.62	0.46	0.38	0.35	0.49	-	0.47	0.47	0.42		0.43	0.36	1.39	1.62	0.57	1.09	1.23	1.51	1.1	0.93	0.7	0.73	0.68	0.32	0.28	-	0.32	0.23	-	-	-	-	0.71	0.66	0.66	0.88	0.75	0.17	0.86	-
Sc	45.45	38.21	-	41.31	46.42	46.6	41.37	32.21	32.78	34.49	37.87	40.75	38.49	40.62	-	42.27	38.85	39.52	39.3	46.72	47.72	39.44	40.3	40.51	2.05	1.34	1.25	3.16	1.17	0.03	0.04	0.03	41.27	41.15	-	41.21	42.62	41.3	41.8	40.3	43.2	26.82	27.62	25.5	30.93	27.25	27.94	29.93	25.8
V	334	295	-	326	360	359	321	234	238	293	306	317	318	329	-	332	309	318	372	351	353	391	374	325	21	21	21	26	4	4	4	5	277	272	-	273	276	248	276	279	285	185	199	177	212	206	216	222	185
Cr	133.39	226.77	-	244.1	142.83	145.29	240.61	0.6	0.49	9.01	214.58	223.51	213.14	228.4	-	231.03	225.41	234.7	300	133.7	136.16	36.43	35.84	159.81	6.36	6.79	7.12	12.56	0.84	0.55	0.45	27.25	174.57	166.93	-	171.27	171.96	210	353	346	362	279.8	226.75	82.3	195.99	226.23	188.65	195.48	169
Co	53.99	53.7	-	56.03	56.58	57.44	51.9	38.22	39.4	54.38	43.08	54.3	44.28	50.57	-	52.14	53.19	55.46	52.2	56.41	56.98	48.56	50.25	51.38	3.12	2.35	2.49	79.28	0.63	0.52	0.54	147.21	61.2	42.02	-	43.56	43.73	51.1	47.3	49.1	49.5	34.98	35.38	30.92	36.8	35.85	58.82	36.39	34.6
Ni	71.36	151.55	-	139.37	76.12	78.27	131.04	5.36	4.22	5.8	120.11	128.96	126.83	131.82	-	139.02	129.05	137.41	138	68.64	68.42	36.63	38.31	91.73	6.74	7.09	6.57	7.5	2.67	2.32	2.34	4.85	108.78	111.9	-	121.52	119.7	120	122	125	131	131.37	142.94	104.9	117.21	150.47	144	123.96	86.3
Cu	13.52	38.02	-	94.5	96.77	99.21	17.62	60.82	62.78	16.39	124.98	67.4	162.46	139.06	-	146.87	224.25	247.92	37	62.21	63.82	325.01	347.72	116.59	13.45	5.2	5.75	13.46	3.56	4.53	4.68	2.33	58.11	95.95	-	98.97	100.4	65.7	94.2	96.3	58	32.21	44.02	98.21	35.04	44.44	76.26	34.9	51.2
Zn	115.07	98	-	86.76	89.57	88.06	94.8	109.01	109.31	122.31	79.89	83.58	81.23	82.79	-	85.74	83.87	87.69	110	93.16	95.33	122.37	127.8	97.44	25.41	30.62	34.95	39.77	10.43	9.96	10.06	10.86	85.63	108.04	-	111.41	115.73	99.3	84.1	80.9	86.3	77.5	82.33	68.6	87.79	87.47	98.09	92.4	81.2
Ga	16.81	17.61	-	18.77	19.09	19.37	17.69	22.77	23.36	22.21	16.92	17.95	17.93	17.81	-	18.3	16.59	17.48	17.45	18.15	18.63	18.8	19.79	18.74	20.26	20.81	21.79	20.99	17.85	16.38	17.02	16.12	16.67	15.81	-	16.38	15.73	16.7	16.3	16.2	16	16.59	17.6	18.62	21.8	17.38	20.57	21.66	17.7
Cs	0.1	0.13	-	0.11	0.04	0.03	0.05	0.07	0.04	0.02	0.12	0.08	0.17	0.11	-	0.1	0.06	0.07	0.09	0.07	0.06	0.97	0.93	0.16	0.67	0.61	0.59	0.64	0.64	0.51	0.54	0.6	0.1	0.26	-	0.25	0.22	-	-	-	-	0.15	0.03	0.09	0.04	0.02	0.05	0.04	-
Rb	5.35	2.06	-	2.11	0.48	0.54	0.52	1.23	1.11	1.46	2.62	1.5	2.29	5.94	-	5.95	1.17	1.17	1.6	1.84	1.87	5.92	5.77	2.5	58	73.23	74.26	67.11	34.05	32.44	33.01	30.12	20.59	33.11	-	32.38	31.99	14.9	11.9	10.7	31.2	7.06	2.86	11.86	1.25	2.79	1.65	1.12	4.46
Ba	47.04	22.41	-	19.75	5.49	5.59	3.43	34.89	33.82	31.25	30.92	55.62	35.24	18.75	-	19.54	34.39	34.15	47.5	12.22	11.96	16.74	15.29	25.52	960.15	461.95	479.26	386.26	99.55	106.68	108.14	104.18	88.01	116.66	-	108.17	109.03	219	58.2	252	86.1	73.07	88.23	190.07	35	83.66	35.03	33.14	75.7
Th	0.28	0.26	-	0.29	0.26	0.27	0.28	0.53	0.52	0.54	0.27	0.27	0.28	0.28	-	0.27	0.26	0.27	0.27	0.25	0.25	0.33	0.31	0.31	1.79	1.93	2.01	2.19	15.66	6.43	6.37	6.18	0.22	0.24	-	0.2	0.24	0.43	0.25	0.21	0.24	2.65	1.16	1.7	1.42	1.11	0.91	1.34	1.24
U	0.08	0.07	-	0.09	0.07	0.06	0.07	0.15	0.15	0.16	0.09	0.09	0.08	0.09	-	0.08	0.07	0.09	0.06	0.06	0.08	0.09	0.09	0.09	0.19	0.25	0.32	0.24	1.93	1.07	1.05	1.01	0.19	0.1	-	0.11	0.08	0.08	0.07	0.08	0.08	0.6	0.31	0.41	0.32	0.3	0.21	0.31	0.24
Nb	2.67	2.84	-	3.15	2.76	2.75	3.14	6.6	6.52	5.77	2.86	3	2.77	3.09	-	3.07	2.96	3.09	3.2	2.79	2.88	3.96	3.97	3.52	1.95	2	1.88	3.24	0.54	0.57	0.57	0.69	2.19	2.01	-	2.11	2.01	2.35	2.13	2.1	2.28	5.21	4.57	5.66	7.01	4.62	5.99	6.95	5.99
Ta	0.18	0.19	-	0.2	0.18	0.19	0.21	0.41	0.45	0.42	0.18	0.21	0.19	0.22	-	0.24	0.22	0.23	0.2	0.2	0.22	0.25	0.28	0.24	0.1	0.04	0.04	0.3	0.05	0.05	0.05	0.24	0.19	0.13	-	0.12	0.12	0.15	0.14	0.13	0.14	0.41	0.29	0.41	0.44	0.29	0.37	0.38	0.37
La	3.23	3.43	-	3.61	3.37	3.42	3.61	5.15	5.08	5.28	3.31	3.53	3.47	3.91	-	3.8	3.26	3.45	3.7	3.17	3.37	4.04	3.94	3.77	11.15	7.25	7.43	11.59	6.22	6.62	6.85	5.45	3.13	3.54	-	3.4	3.49	4.45	3.17	4.26	3.91	11.88	10.23	11.36	11.51	10.28	8.56	11.68	10
Ce	8.74	9.09	-	9.81	9.04	9.03	9.7	15.67	15.28	15.05	8.93	9.51	9.26	10.37	-	10.15	9	9.24	9.22	8.88	9.19	10.91	10.61	10.32	16.49	15.33	14.74	19.91	9.86	10.84	11.02	9.23	6.92	6.9	-	6.63	6.62	10.4	7.23	7.05	7.95	26.82	22.23	24.06	25.09	21.48	19.01	24.67	20.9
Pr	1.39	1.51	-	1.6	1.45	1.45	1.61	2.7	2.65	2.45	1.41	1.48	1.43	1.51	-	1.67	1.39	1.45	1.64	1.45	1.45	1.69	1.77	1.68	2.06	1.52	1.5	2.34	1.25	1.33	1.43	1.1	1.2	1.27	-	1.24	1.22	1.62	1.25	1.37	1.39	3.45	2.94	3.01	3.39	2.99	2.66	3.49	2.88
Pb	5.11	1.02	-	3.53	2.24	2.25	1.09	2.39	2.25	0.94	4.08	3.79	1.97	1.76	-	1.83	3.56	3.48	2.9	2.26	2.22	1.89	1.83	2.49	8.13	9.87	9.75	7.98	3.18	2	2	2.95	3.81	4.7	-	4.29	4.37	4.05	2.85	1.32	2.49	5.41	4.58	3.37	2.15	4.4	1.96	2.02	3.02
Sr	138	91	-	161	160	162	108	159	165	115	125	140	144	113	-	115	114	120	94	150	153	68	72	127	509	356	358	380	264	242	245	229	181	259	-	254	256	187	121	143	139	271	403	294	282	404	199	283	283
Nd	7.2	7.25	-	7.69	7.58	7.74	8.23	15.05	14.31	12.45	7.27	7.63	7.57	8.33	-	8.36	7.32	7.79	8.1	7.42	7.76	8.96	8.64	8.7	7.16	5.26	5.29	8.23	4.22	4.62	4.8	4.04	5.48	6.2	-	5.99	5.8	7.83	6.4	6.63	6.85	14.83	12.44	12.6	14.74	12.23	11.2	14.16	12.2
Sm	2.47	2.45	-	2.72	2.66	2.61	2.79	4.94	4.86	4.34	2.48	2.42	2.57	2.62	-	2.7	2.51	2.64	2.76	2.51	2.59	3.01	2.83	2.93	1.11	0.88	0.89	1.35	0.94	0.87	0.83	0.72	1.93	2.08	-	1.88	2.1	2.35	2.09	2.05	2.16	3.57	2.77	3.14	3.63	2.82	3.13	3.58	2.82
Zr	59.43	66.3	-	67.06	61.59	61.91	66.64	120.63	123.85	124.55	59.47	63.85	61.98	65.03	-	63.28	63.49	62.43	67	62.06	62.83	71.42	71.8	72.7	82.41	74.4	99.93	89.46	50	44.02	44.16	64.26	40.35	44.54	-	42.86	43.67	55	45.4	40.9	47	94.12	72.77	115.63	113.05	70.13	97.42	112.71	33
Hf	1.67	1.67	-	1.88	1.8	1.71	1.89	3.46	3.17	3.51	1.77	1.84	1.83	1.83	-	1.74	1.82	1.65	1.8	1.7	1.82	2.1	2.04	2.03	2.41	2.11	2.7	2.44	2.09	1.91	1.89	2.48	1.22	1.28	-	1.26	1.15	1.48	1.27	1.16	1.27	2.69	1.96	2.94	2.85	1.73	2.31	2.68	0.86
Ti	6563	6438	-	6971	6755	0	7187	11496	11275	10669	6312	6701	6474	6899	-	6773	6719	6707	6833	6821	-	9027	8811	7272	995	1037	1061	1427	132	168	-	192	4945	4729		4723	4705	5215	4975	4675	5155	4963	5353	5209	6701	5263	5772	6539	5514
Eu	0.97	0.86	-	1.01	0.93	0.97	0.93	1.7	1.63	1.55	0.92	0.92	0.89	0.95	-	0.96	0.95	0.86	0.94	0.89	0.9	1.23	1.17	1.05	0.51	0.42	0.43	0.52	0.5	0.46	0.45	0.35	0.7	0.69	-	0.67	0.69	0.87	0.79	0.8	0.74	0.99	0.94	1.02	1.16	0.95	1	1.14	0.91
Gd	3.39	3.3	-	3.61	3.51	3.63	3.68	6.37	6.71	5.48	3.27	3.42	3.28	3.48	-	3.53	3.24	3.54	3.49	3.38	3.36	3.79	4.04	3.88	0.75	0.64	0.6	0.99	0.54	0.51	0.54	0.43	2.47	2.76	-	2.63	2.54	2.81	2.56	2.52	2.63	3.48	2.92	3.46	4.04	2.9	3.15	3.7	2.84
Tb	0.63	0.62	-	0.67	0.67	0.68	0.69	1.16	1.24	1.02	0.61	0.67	0.65	0.64	-	0.66	0.6	0.65	0.64	0.61	0.61	0.75	0.76	0.73	0.1	0.08	0.08	0.11	0.07	0.06	0.06	0.05	0.47	0.45	-	0.45	0.51	0.52	0.48	0.46	0.48	0.53	0.42	0.53	0.61	0.49	0.58	0.6	0.47
Dy	4.15	4	-	4.11	4.27	4.28	4.29	7.7	7.32	6.72	4.11	4.22	4.01	4.24	-	4.33	4.09	4.2	4.24	4.36	4.35	4.86	4.98	4.71	0.41	0.33	0.31	0.54	0.3	0.3	0.25	0.22	3.16	3.26	-	3.11	3.04	3.49	3.21	3.08	3.23	3.42	2.74	3.35	3.88	2.7	3.31	3.7	2.92
Y	24.44	22.41	-	24.97	26.18	26.38	25.75	45.52	48.02	39.05	23.03	24.05	24.12	26.4	-	25.9	24.25	24.12	24.8	26.13	26.67	29.15	29.72	28.15	1.99	1.47	1.55	2.34	1.6	1.37	1.34	1.08	18.37	18.77	-	18.68	18.61	20.4	18.8	18.8	18.9	19.82	15.46	19.64	21.25	15.37	19.27	21.32	16.9
Ho	0.91	0.87	-	0.94	0.94	0.9	0.97	1.61	1.63	1.46	0.85	0.89	0.87	0.92	-	0.93	0.87	0.85	0.93	0.93	0.96	1.03	1.02	1.01	0.08	0.06	0.05	0.08	0.05	0.04	0.05	0.05	0.67	0.67	-	0.64	0.7	0.76	0.71	0.69	0.7	0.67	0.53	0.66	0.73	0.57	0.69	0.77	0.6
Er	2.71	2.5	-	2.73	2.86	2.78	2.83	4.52	4.57	4.28	2.51	2.66	2.55	2.6	-	2.64	2.38	2.51	2.65	2.67	2.7	3.06	3.08	2.94	0.18	0.14	0.15	0.24	0.16	0.13	0.13	0.12	2	1.94	-	1.95	1.92	2.23	2.07	2.06	2.09	2.03	1.6	1.96	2.1	1.55	1.91	2.15	1.75
Tm	0.39	0.35	-	0.4	0.4	0.41	0.4	0.66	0.67	0.62	0.37	0.38	0.36	0.43	-	0.41	0.44	0.37	0.39	0.43	0.43	0.46	0.45	0.44	0.03	0.03	0.02	0.03	0.02	0.02	0.02	0.02	0.3	0.3	-	0.3	0.29	0.33	0.31	0.31	0.31	0.31	0.25	0.3	0.34	0.22	0.28	0.31	0.25
Yb	2.6	2.33	-	2.55	2.74	2.74	2.64	4.4	4.31	4.32	2.45	2.63	2.39	2.58	-	2.49	2.4	2.43	2.38	2.72	2.75	3.04	2.96	2.85	0.16	0.12	0.13	0.17	0.15	0.11	0.11	0.14	2.07	1.99	-	1.94	1.92	2.16	2.04	2.03	2.01	2.01	1.56	1.86	2.05	1.39	1.79	2.02	1.61
Lu	0.4	0.35	-	0.39	0.43	0.41	0.39	0.67	0.66	0.66	0.37	0.38	0.4	0.39	-	0.39	0.35	0.39	0.34	0.38	0.37	0.48	0.46	0.43	0.04	0.03	0.02	0.03	0.02	0.02	0.02	0.03	0.31	0.31	-	0.3	0.32	0.32	0.31	0.31	0.3	0.31	0.24	0.3	0.32	0.23	0.3	0.32	0.23
Sr/Y	5.66	4.06	-	6.47	6.1	6.12	4.18	3.49	3.44	2.94	5.44	5.82	5.98	4.27	-	4.43	4.7	4.96	3.77	5.75	5.72	2.34	2.41	4.67	255.76	243.02	230.57	162.65	165	176.1	182.49	212.01	9.86	13.8	-	13.62	13.75	9.17	6.44	7.61	7.35	13.65	26.06	14.97	13.27	26.29	10.34	13.27	16.75
Eu/Eu*	1.02	0.92	-	0.98	0.93	0.96	0.89	0.93	0.87	0.97	0.99	0.98	0.94	0.96	-	0.95	1.02	0.86	0.93	0.93	0.93	1.11	1.06	0.96	1.7	1.7	1.8	1.38	2.15	2.12	2.07	1.95	0.99	0.88	-	0.92	0.92	1.04	1.04	1.08	0.95	0.86	1.01	0.94	0.93	1.02	0.98	0.96	0.98
Th/Nb	0.1	0.09	-	0.09	0.09	0.1	0.09	0.08	0.08	0.09	0.09	0.09	0.1	0.09	-	0.09	0.09	0.09	0.08	0.09	0.09	0.08	0.08	0.09	0.92	0.96	1.07	0.68	29.02	11.28	11.14	8.95	0.1	0.12	-	0.1	0.12	0.18	0.12	0.1	0.11	0.51	0.25	0.3	0.2	0.24	0.15	0.19	0.21
Ba/Th	168.4	87.52	-	69.24	21.25	20.54	12.33	66.38	65.66	58.29	114.64	204.01	125.19	67.72	-	72.62	131.55	127.07	175.93	48.88	47.75	50.85	48.78	84.98	536.7	239.81	238.15	176.66	6.36	16.58	16.98	16.86	401.16	488.73	-	534.13	462.18	509.3	232.8	1200	358.75	27.62	76.12	111.91	24.65	75.21	38.41	24.7	61.05
(La/Yb)cn	0.84	0.99	-	0.95	0.83	0.84	0.92	0.79	0.79	0.82	0.91	0.9	0.98	1.02	-	1.03	0.92	0.96	1.05	0.79	0.83	0.9	0.9	0.89	46.98	40.73	38.53	45.96	27.96	40.57	41.98	26.25	1.02	1.2	-	1.18	1.23	1.39	1.05	1.41	1.31	3.98	4.42	4.12	3.79	4.99	3.22	3.9	4.19
(La/Sm)cn	0.85	0.9	-	0.86	0.82	0.84	0.83	0.67	0.67	0.79	0.86	0.94	0.87	0.96	-	0.91	0.84	0.84	0.87	0.82	0.84	0.87	0.9	0.85	6.47	5.31	5.36	5.53	4.29	4.94	5.32	4.91	1.05	1.1	-	1.17	1.07	1.22	0.98	1.34	1.17	2.15	2.39	2.33	2.05	2.35	1.76	2.11	2.29
Note: 1) Abbreviation: WAC-Western Belt of the Angou Complex; CAC- Central Belt of the Angou Complex; EAC- Eastern Belt of the Angou Complex; WDC-Western Dengfeng complex. 2) Sample numbers with ‘*’ have LOI > 5 wt. %, and are not used in petrogenetic and tectonic plots and discussion. Sample numbers with suffix 'RE' represent duplication samples for monitoring data quality. 3) Suffix 'cn' in '(L…
[truncated: 102 more columns]
