# Supplementary material for: Coexisting divergent and convergent plate boundary assemblages indicate plate tectonics in the Neoarchean
Source: Nat Commun. 2022 Oct 28;13:6450. doi: 10.1038/s41467-022-34214-8 (PMC9616927; doi:10.1038/s41467-022-34214-8)
Supplement: Supplementary file 5 — Supplementary Data 2 [file 41467_2022_34214_MOESM5_ESM.xlsx]

## Sheet: Data 2
Supplementary Data 2. Zircon U-Pb isotopic data of the Angou Complex, southern North China Craton, and analysed standard zircons.
Sample/spot no.	Th	U	Th/U	207Pb/235U	207Pb/235U	206Pb/238U	206Pb/238U	207Pb/206Pb	207Pb/206Pb	207Pb/206Pb	207Pb/206Pb	207Pb/235U	207Pb/235U	206Pb/238U	206Pb/238U	Concordance	Comment
	ppm	ppm		Ratio	1sigma	Ratio	1sigma	Ratio	1sigma	Age (Ma)	1sigma	Age (Ma)	1sigma	Age (Ma)	1sigma
21AG02-2 volcanic interlayer (GPS: 34°13'40.11"N, 113° 1'11.23"E)
21AG02-2-01	50	109	0.46	10.7965	0.23494	0.47371	0.00904	0.16478	0.00271	2505	27	2506	20	2500	40	99%
21AG02-2-02	43	73	0.59	11.0046	0.21949	0.47983	0.00914	0.1664	0.00272	2522	28	2524	19	2527	40	99%
21AG02-2-04	53	113	0.47	11.1255	0.25909	0.48253	0.01106	0.1672	0.0025	2531	25	2534	22	2538	48	99%
21AG02-2-05	22	63	0.34	10.8256	0.27162	0.4675	0.0124	0.16782	0.00312	2536	31	2508	23	2473	54	98%
21AG02-2-06	79	124	0.64	10.0823	0.35447	0.43402	0.01642	0.16867	0.00405	2546	39	2442	33	2324	74	95%
21AG02-2-07	98	167	0.58	10.3689	0.33962	0.44925	0.01489	0.16832	0.00323	2543	32	2468	30	2392	66	96%
21AG02-2-08	78	135	0.58	10.7541	0.2282	0.4605	0.00943	0.16891	0.00237	2547	23	2502	20	2442	42	97%
21AG02-2-09	87	272	0.32	9.13924	0.23484	0.40291	0.0122	0.16666	0.00351	2524	36	2352	24	2182	56	92%
21AG02-2-10	48	77	0.62	11.3385	0.40954	0.48573	0.01979	0.16935	0.00397	2551	34	2551	34	2552	86	99%
21AG02-2-11	15	45	0.33	11.013	0.24934	0.48075	0.01156	0.16636	0.00308	2521	27	2524	21	2531	50	99%
21AG02-2-12	36	60	0.59	11.3399	0.24033	0.48401	0.00889	0.16917	0.00295	2550	34	2551	20	2545	39	99%
21AG02-2-13	23	53	0.44	11.0249	0.22191	0.47819	0.00801	0.1665	0.00273	2524	28	2525	19	2519	35	99%
21AG02-2-14	118	160	0.74	10.9755	0.23384	0.47771	0.00916	0.16592	0.0025	2517	25	2521	20	2517	40	99%
21AG02-2-15	39	77	0.51	11.1271	0.21097	0.48098	0.00766	0.16725	0.00254	2531	31	2534	18	2532	33	99%
21AG02-2-16	105	122	0.86	10.6459	0.34514	0.45801	0.01397	0.16799	0.00325	2539	33	2493	30	2431	62	97%
21AG02-2-18	71	117	0.61	11.0674	0.22993	0.47767	0.0091	0.16773	0.00255	2535	25	2529	19	2517	40	99%
21AG02-2-19	309	170	1.82	11.2733	0.3137	0.48563	0.01534	0.16877	0.00333	2545	33	2546	26	2552	67	99%
21AG02-2-20	65	145	0.45	11.1375	0.20119	0.48152	0.0073	0.16729	0.00226	2531	22	2535	17	2534	32	99%
21AG02-2-21	27	77	0.35	10.4909	0.27635	0.47125	0.01005	0.16105	0.00319	2478	33	2479	24	2489	44	99%
21AG02-2-22	24	48	0.5	11.0471	0.3745	0.48311	0.0149	0.1654	0.00301	2522	31	2527	32	2541	65	99%
21AG02-2-23	58	125	0.46	10.7011	0.17218	0.47633	0.00754	0.16306	0.0026	2487	27	2498	15	2511	33	99%
21AG02-2-24	67	110	0.61	10.2403	0.22386	0.45119	0.00877	0.16432	0.00288	2502	30	2457	20	2401	39	97%
22AG04 dacite porphyry (GPS: 34°11'25.96"N, 113° 0'37.02"E)
22AG04-01	36	54	0.66	11.5838	0.29974	0.5008	0.01228	0.16811	0.00324	2539	33	2571	24	2617	53	98%
22AG04-02	31	49	0.63	11.2942	0.28193	0.48365	0.01157	0.1699	0.00352	2556	35	2548	23	2543	50	99%
22AG04-03	61	91	0.67	11.1999	0.34069	0.4831	0.01578	0.16926	0.00424	2550	41	2540	28	2541	69	99%
22AG04-04	79	87	0.91	11.2987	0.38168	0.48371	0.01511	0.16918	0.00353	2550	35	2548	32	2543	66	99%
22AG04-05	38	59	0.65	11.1903	0.29164	0.48352	0.01061	0.16823	0.00414	2540	41	2539	24	2543	46	99%
22AG04-06	79	98	0.81	10.755	0.29011	0.4669	0.01069	0.16673	0.00306	2525	36	2502	25	2470	47	98%
22AG04-08	28	48	0.59	11.2046	0.35675	0.48417	0.01296	0.16807	0.0045	2539	44	2540	30	2545	56	99%
22AG04-09	51	67	0.76	10.7588	0.32657	0.4733	0.01385	0.1659	0.00403	2517	41	2503	28	2498	61	99%
22AG04-11	26	44	0.58	11.1447	0.42163	0.48232	0.01585	0.16751	0.00479	2533	48	2535	35	2537	69	99%
22AG04-12	37	113	0.32	10.9987	0.25712	0.48262	0.0124	0.16591	0.00312	2517	31	2523	22	2539	54	99%
22AG04-14	58	74	0.78	11.4928	0.27756	0.49033	0.01335	0.17108	0.00396	2568	39	2564	23	2572	58	99%
22AG04-15	43	65	0.67	11.1662	0.43163	0.47936	0.01587	0.16847	0.00398	2542	41	2537	36	2524	69	99%
22AG04-16	70	89	0.78	11.167	0.30096	0.48925	0.01219	0.16596	0.0034	2518	34	2537	25	2567	53	98%
22AG04-17	8	28	0.28	10.8763	0.42867	0.47894	0.01512	0.16539	0.00485	2522	50	2513	37	2523	66	99%
22AG04-18	40	63	0.63	10.716	0.29584	0.47703	0.01951	0.16573	0.0055	2517	56	2499	26	2514	85	99%
22AG04-19	33	58	0.56	10.8086	0.34852	0.47878	0.01537	0.16514	0.0034	2509	35	2507	30	2522	67	99%
22AG04-20	50	69	0.73	10.9263	0.28008	0.4834	0.014	0.16682	0.00376	2528	39	2517	24	2542	61	99%
22AG08 granite dike (GPS: 34°11'52.96"N, 113° 0'55.72"E)
22AG08-1	49	80	0.62	10.5834	0.39381	0.46179	0.01751	0.16702	0.00439	2528	44	2487	35	2447	77	98%
22AG08-2	27	73	0.37	10.6601	0.46022	0.47096	0.02565	0.16725	0.00734	2531	74	2494	40	2488	112	99%
22AG08-3	75	125	0.6	10.3113	0.24299	0.45165	0.01097	0.16608	0.00326	2520	32	2463	22	2403	49	97%
22AG08-4	28	75	0.37	10.4936	0.30779	0.46222	0.01607	0.16585	0.00448	2516	45	2479	27	2449	71	98%
22AG08-5	15	62	0.25	10.5399	0.25853	0.46853	0.01158	0.16421	0.00432	2500	44	2483	23	2477	51	99%
22AG08-6	29	89	0.32	10.6427	0.3767	0.47216	0.01502	0.16374	0.00418	2495	43	2492	33	2493	66	99%
22AG08-8	77	121	0.63	10.5726	0.34277	0.46575	0.01585	0.16629	0.00434	2521	44	2486	30	2465	70	99%
22AG08-9	35	105	0.33	10.857	0.25573	0.47699	0.01106	0.16572	0.00299	2517	31	2511	22	2514	48	99%
22AG08-10	34	66	0.52	10.908	0.27268	0.47705	0.01055	0.16618	0.00292	2519	25	2515	23	2514	46	99%
22AG08-11	46	92	0.5	10.6725	0.25965	0.47329	0.01605	0.16534	0.00432	2511	44	2495	23	2498	70	99%
22AG08-12	67	119	0.56	10.6401	0.23095	0.46911	0.00958	0.16478	0.00271	2505	28	2492	20	2480	42	99%
22AG08-13	58	103	0.56	10.5143	0.30942	0.46376	0.01275	0.16436	0.00309	2501	32	2481	27	2456	56	98%
22AG08-14	30	69	0.43	10.6483	0.29875	0.47148	0.0109	0.16375	0.0038	2495	72	2493	26	2490	48	99%
22AG08-15	32	80	0.41	10.6684	0.32015	0.47055	0.01213	0.16399	0.00311	2498	32	2495	28	2486	53	99%
22AG08-16	72	138	0.52	8.94025	0.20024	0.39922	0.01023	0.16434	0.00362	2502	37	2332	21	2165	47	92%
22AG08-17	53	91	0.58	11.066	0.41763	0.48035	0.01762	0.1669	0.0045	2528	45	2529	35	2529	77	99%
22AG08-18	55	106	0.52	10.7721	0.27379	0.47431	0.01071	0.16454	0.00358	2503	37	2504	24	2502	47	99%
22AG08-19	13	28	0.48	11.2027	0.48484	0.49826	0.0174	0.1626	0.00484	2483	50	2540	40	2606	75	97%
22AG08-20	56	104	0.54	11.2941	0.29077	0.50132	0.01295	0.16407	0.00309	2498	32	2548	24	2619	56	97%
22AG08-21	18	55	0.33	10.6824	0.39169	0.46816	0.01309	0.16504	0.0042	2509	43	2496	34	2475	57	99%
22AG08-22	109	120	0.91	9.83456	0.21822	0.43342	0.01027	0.16552	0.00278	2513	29	2419	21	2321	46	95%
22AG08-23	17	46	0.37	10.8887	0.32454	0.4783	0.01613	0.16601	0.00388	2518	38	2514	28	2520	70	99%
22AG08-24	37	84	0.44	10.8681	0.24475	0.47626	0.00894	0.16508	0.00287	2509	30	2512	21	2511	39	99%
18AG05-3 metadacite (GPS: 34°13'6.88"N, 112°59'1.99"E)
18AG05-3-01	106	100	1.05	10.427	0.21444	0.44882	0.00354	0.16674	0.00367	2525	37	2473	19	2390	16	96%
18AG05-3-02	79	98	0.81	11.0742	0.21227	0.47701	0.00391	0.16661	0.00325	2524	38	2529	18	2514	17	99%
18AG05-3-03	145	286	0.51	9.44219	0.20301	0.40335	0.00367	0.16799	0.00358	2539	36	2382	20	2184	17	91%
18AG05-3-04	54	168	0.32	9.46089	0.18471	0.40605	0.00374	0.16726	0.00311	2531	31	2384	18	2197	17	91%
18AG05-3-05	47	70	0.67	10.6742	0.27716	0.46504	0.00511	0.16507	0.00427	2509	44	2495	24	2462	23	98%
18AG05-3-06	84	182	0.46	8.35054	0.24732	0.36306	0.00634	0.16539	0.00407	2522	42	2270	27	1997	30	87%
18AG05-3-07	137	323	0.42	8.1983	0.22264	0.35309	0.00494	0.16741	0.00409	2532	41	2253	25	1949	24	85%
18AG05-3-08	87	178	0.49	8.6546	0.20764	0.37265	0.00633	0.16803	0.00373	2538	37	2302	22	2042	30	88%
18AG05-3-09	36	59	0.61	9.78862	0.22505	0.42488	0.00441	0.16656	0.00373	2523	37	2415	21	2283	20	94%
18AG05-3-10	110	222	0.49	8.04239	0.18158	0.34921	0.00396	0.16654	0.00376	2524	38	2236	20	1931	19	85%
18AG05-3-11	92	173	0.53	10.4637	0.23237	0.45179	0.00601	0.16766	0.00326	2534	33	2477	21	2403	27	96%
18AG05-3-12	100	195	0.51	10.3804	0.20627	0.45371	0.00532	0.16543	0.00287	2522	30	2469	18	2412	24	97%
18AG05-3-13	140	269	0.52	8.68157	0.18205	0.37601	0.00463	0.1664	0.00283	2522	28	2305	19	2058	22	88%
18AG05-3-14	37	68	0.55	11.1866	0.21835	0.48079	0.00401	0.16795	0.00322	2539	32	2539	18	2531	18	99%
18AG05-3-15	78	103	0.76	11.2003	0.20965	0.4818	0.00398	0.16775	0.00321	2535	33	2540	18	2535	17	99%
18AG03-1 metadacite (GPS: 34°13'0.83"N, 112°59'13.81"E)
18AG03-01	72	81	0.89	10.8152	0.24057	0.46617	0.00443	0.16754	0.00392	2533	39	2507	21	2467	20	98%
18AG03-02	52	82	0.64	9.3084	0.20019	0.40103	0.00329	0.16743	0.00372	2532	37	2369	20	2174	15	91%
18AG03-03	58	70	0.82	10.5308	0.22806	0.45519	0.00448	0.16683	0.00355	2528	31	2483	20	2418	20	97%
18AG03-04	45	61	0.75	10.3894	0.21536	0.44902	0.00364	0.16671	0.00337	2525	34	2470	19	2391	16	96%
18AG03-05	40	63	0.64	11.0321	0.24584	0.47867	0.00506	0.16688	0.00404	2528	41	2526	21	2521	22	99%
18AG03-06	119	110	1.07	11.0821	0.24917	0.47958	0.00512	0.16649	0.00341	2524	34	2530	21	2525	22	99%
18AG03-07	62	75	0.82	10.4165	0.23228	0.45208	0.00497	0.16642	0.00372	2522	38	2473	21	2404	22	97%
18AG03-08	65	81	0.81	10.0126	0.23145	0.43054	0.00423	0.1681	0.00398	2539	45	2436	21	2308	19	94%
18AG03-09	48	75	0.64	10.4137	0.24872	0.45179	0.00425	0.16653	0.00404	2524	41	2472	22	2403	19	97%
18AG03-10	43	66	0.66	10.9645	0.25908	0.4776	0.00468	0.16645	0.00399	2524	40	2520	22	2517	20	99%
18AG03-11	38	61	0.62	10.472	0.25412	0.45567	0.00399	0.16626	0.0041	2520	41	2477	23	2420	18	97%
18AG03-12	57	63	0.9	11.1339	0.34661	0.48012	0.00583	0.16751	0.00557	2533	56	2534	29	2528	25	99%
18AG03-13	40	55	0.73	11.1009	0.2478	0.47966	0.00539	0.167	0.00357	2528	37	2532	21	2526	24	99%
18AG03-14	47	62	0.75	10.6624	0.21395	0.46786	0.00466	0.16448	0.00343	2502	29	2494	19	2474	21	99%
18AG03-15	56	73	0.76	10.7161	0.2737	0.46341	0.00491	0.16658	0.00442	2524	44	2499	24	2455	22	98%
18AG06-4 metadacite (GPS: 34°12'54.12"N, 112°59'14.46"E)
18AG06-4-01	58	68	0.85	10.8006	0.25183	0.47289	0.00615	0.16542	0.00394	2522	40	2506	22	2496	27	99%
18AG06-4-02	46	67	0.69	10.9452	0.23118	0.47375	0.00468	0.16687	0.00338	2528	34	2518	20	2500	21	99%
18AG06-4-03	64	82	0.78	11.12	0.22875	0.4807	0.00466	0.16701	0.00329	2528	33	2533	19	2530	20	99%
18AG06-4-04	34	54	0.64	10.9391	0.2215	0.47449	0.00524	0.16672	0.00333	2525	34	2518	19	2503	23	99%
18AG06-4-05	62	70	0.89	11.0728	0.23375	0.48005	0.00423	0.16672	0.00339	2525	34	2529	20	2527	18	99%
18AG06-4-06	37	65	0.57	11.092	0.2355	0.48061	0.0048	0.16713	0.00363	2529	36	2531	20	2530	21	99%
18AG06-4-07	39	64	0.61	10.777	0.21595	0.47675	0.00433	0.16327	0.00321	2500	33	2504	19	2513	19	99%
18AG06-4-08	79	85	0.94	10.7567	0.18269	0.47104	0.00372	0.16499	0.00288	2509	29	2502	16	2488	16	99%
18AG06-4-09	54	66	0.82	10.9775	0.29493	0.47955	0.00586	0.16537	0.00484	2522	50	2521	25	2525	26	99%
18AG06-4-10	60	74	0.81	10.7652	0.20825	0.46938	0.00412	0.16544	0.00338	2522	34	2503	18	2481	18	99%
18AG06-4-11	62	79	0.79	10.8925	0.26299	0.472	0.00592	0.1663	0.0041	2521	41	2514	23	2492	26	99%
18AG06-4-12	42	64	0.65	10.9272	0.25567	0.47704	0.00579	0.16522	0.00413	2510	37	2517	22	2514	25	99%
18AG06-4-13	38	57	0.67	10.7015	0.24257	0.46664	0.00461	0.16548	0.00398	2513	41	2498	21	2469	20	98%
18AG06-4-14	87	93	0.94	10.3809	0.19453	0.45547	0.00381	0.16444	0.00328	2502	34	2469	17	2420	17	97%
18AG06-4-15	63	73	0.86	10.6137	0.22354	0.4603	0.00417	0.16623	0.00367	2520	37	2490	20	2441	18	98%
18RZ03-1 metapelite (quartz-rich schist, GPS: 34°13'43.16"N, 112°56'25.05"E)
18RZ03-1-01	13	35	0.36	10.9991	0.43249	0.47799	0.00749	0.1668	0.00635	2526	64	2523	37	2519	33	99%
18RZ03-1-02	133	194	0.68	11.3104	0.34241	0.48518	0.00816	0.16824	0.00485	2540	48	2549	28	2550	35	99%
18RZ03-1-03	145	241	0.6	11.2362	0.27973	0.48222	0.00495	0.16802	0.00414	2539	46	2543	23	2537	22	99%
18RZ03-1-04	80	161	0.5	11.2396	0.29216	0.48097	0.00507	0.16801	0.00421	2539	42	2543	24	2531	22	99%
18RZ03-1-05	40	113	0.35	11.3668	0.37243	0.48661	0.00596	0.16789	0.00544	2537	54	2554	31	2556	26	99%
18RZ03-1-06	48	106	0.46	11.2494	0.32404	0.4823	0.00596	0.16809	0.00483	2539	44	2544	27	2537	26	99%
18RZ03-1-07	56	121	0.46	11.141	0.33889	0.48126	0.00796	0.16704	0.00481	2528	48	2535	28	2533	35	99%
18RZ03-1-08	42	92	0.45	11.362	0.31704	0.48452	0.00549	0.16937	0.00491	2552	48	2553	26	2547	24	99%
18RZ03-1-09	36	98	0.37	10.7601	0.29685	0.46417	0.00486	0.16772	0.00496	2535	49	2503	26	2458	21	98%
18RZ03-1-10	176	352	0.5	10.6754	0.35246	0.45719	0.00628	0.16842	0.00561	2542	57	2495	31	2427	28	97%
18RZ03-1-12	138	235	0.59	11.124	0.31933	0.48034	0.00539	0.16717	0.00493	2529	55	2534	27	2529	24	99%
18RZ03-1-13	336	150	2.24	11.1904	0.32622	0.48187	0.00706	0.16806	0.00514	2539	51	2539	27	2535	31	99%
18RZ03-1-14	68	113	0.6	11.1871	0.29595	0.48119	0.0058	0.16834	0.00485	2543	48	2539	25	2532	25	99%
18RZ03-1-15	66	146	0.45	11.1713	0.3476	0.48099	0.00584	0.1673	0.00545	2531	54	2538	29	2532	25	99%
18RZ03-1-16	20	57	0.35	10.8631	0.37083	0.47425	0.0078	0.16602	0.00604	2518	67	2511	32	2502	34	99%
18RZ03-1-17	130	214	0.61	10.0251	0.24156	0.43496	0.00423	0.16615	0.00438	2520	43	2437	22	2328	19	95%
18RZ03-1-18	77	126	0.62	10.9315	0.28129	0.47598	0.00573	0.16564	0.00442	2514	45	2517	24	2510	25	99%
18RZ03-1-20	12	35	0.35	11.0405	0.37946	0.47935	0.0074	0.16732	0.00596	2531	60	2527	32	2524	32	99%
18AG08-4 K-rich granite dike (GPS: 34°12'38.54"N, 112°59'36.75"E)
18AG08-4-01	114	141	0.81	10.5793	0.21363	0.47051	0.00389	0.1618	0.00348	2476	36	2487	19	2486	17	99%
18AG08-4-02	349	467	0.75	5.22337	0.13114	0.23036	0.00379	0.16265	0.00318	2484	33	1856	21	1336	20	67%
18AG08-4-03	150	545	0.27	4.13164	0.0833	0.18368	0.00258	0.16183	0.00313	2476	32	1661	17	1087	14	58%
18AG08-4-04	197	628	0.31	4.1781	0.09516	0.18483	0.00248	0.16247	0.00379	2483	39	1670	19	1093	14	58%
18AG08-4-05	348	275	1.26	6.14133	0.15699	0.2707	0.00467	0.16318	0.00391	2489	40	1996	22	1544	24	74%
18AG08-4-06	363	1116	0.33	2.11434	0.11463	0.09319	0.00121	0.16299	0.00963	2487	100	1153	37	574	7	32%
18AG08-4-07	233	257	0.91	5.41563	0.18427	0.23822	0.00413	0.16279	0.00463	2485	48	1887	29	1377	22	68%
18AG08-4-08	453	856	0.53	2.36153	0.05079	0.10495	0.00168	0.16192	0.00329	2476	33	1231	15	643	10	37%
18AG08-4-09	480	351	1.37	5.08614	0.13604	0.22361	0.00429	0.16305	0.00312	2487	33	1834	23	1301	23	66%
18AG08-4-12	191	915	0.21	2.75185	0.07712	0.12205	0.00224	0.16241	0.00386	2481	40	1343	21	742	13	42%
22RZ06b amphibolite (GPS: 34°13'58.42"N, 112°53'47.27"E)
22RZ06b-10	5.6	32	0.17	11.4701	0.40465	0.48957	0.01646	0.17043	0.00463	2562	45	2562	33	2569	71	99%	core
22RZ06b-12	0.7	41	0.02	11.5466	0.37278	0.49024	0.01472	0.17079	0.00413	2565	40	2568	30	2572	64	99%	core
22RZ06b-13	10.9	31	0.35	11.2096	0.36529	0.48345	0.01295	0.16798	0.00376	2539	38	2541	30	2542	56	99%	core
22RZ06b-14	7.3	45	0.16	10.902	0.27228	0.46654	0.0104	0.16982	0.00346	2567	35	2515	23	2468	46	98%	core
22RZ06b-15	16.7	46	0.36	11.526	0.44659	0.48917	0.01473	0.17017	0.00391	2561	39	2567	36	2567	64	99%	core
22RZ06b-16	16.2	42	0.38	10.7938	0.3432	0.46355	0.01274	0.16911	0.0037	2550	31	2506	30	2455	56	97%	core
22RZ06b-17	19.9	77	0.26	10.6363	0.24167	0.4724	0.00929	0.16332	0.00251	2490	26	2492	21	2494	41	99%	metamorphic
22RZ06b-18	6.5	26	0.25	10.6095	0.54584	0.47235	0.01831	0.16271	0.00472	2484	48	2490	48	2494	80	99%	metamorphic
22RZ06b-19	9.9	31	0.32	11.0661	0.40233	0.47905	0.01662	0.1686	0.00394	2544	39	2529	34	2523	72	99%	core
22RZ06b-20	16.6	51	0.33	10.2013	0.26495	0.45712	0.01229	0.16305	0.00338	2487	34	2453	24	2427	54	98%	metamorphic
22RZ06b-21	6.9	32	0.21	11.4151	0.39184	0.4859	0.01239	0.17104	0.00504	2568	49	2558	32	2553	54	99%	core
22RZ06b-22	9.8	38	0.26	10.2374	0.24792	0.45502	0.01003	0.16398	0.00312	2498	32	2456	22	2418	44	98%	metamorphic
22RZ06b-23	0.7	16	0.04	11.2294	0.44336	0.47998	0.01786	0.17116	0.00541	2569	52	2542	37	2527	78	99%	core
22RZ06b-24	0.4	14	0.03	11.0609	0.60416	0.47962	0.02173	0.16812	0.00627	2539	68	2528	51	2526	95	99%	core
22RZ06b-25	1	28	0.04	11.3566	0.41422	0.48482	0.01687	0.17125	0.00453	2570	44	2553	34	2548	73	99%	core
22RZ06b-26	7.3	18	0.4	11.3062	0.39904	0.48509	0.01512	0.16962	0.0039	2554	38	2549	33	2549	66	99%	core
22RZ06b-27	7.4	21	0.35	11.3383	0.43858	0.48541	0.01864	0.17056	0.00385	2565	43	2551	36	2551	81	99%	core
22RZ06b-28	10.6	34	0.32	10.3263	0.37228	0.44258	0.01404	0.16943	0.0045	2554	45	2464	33	2362	63	95%	core
22RZ06b-29	11.7	34	0.35	11.1126	0.52947	0.47867	0.01375	0.16904	0.0083	2550	82	2533	44	2521	60	99%	core
22RZ06b-30	1.2	11	0.11	11.5782	0.68721	0.49196	0.0205	0.17194	0.00737	2577	72	2571	56	2579	89	99%	core
22RZ06b-31	15.3	43	0.36	11.2391	0.3951	0.47715	0.0149	0.17109	0.00365	2568	35	2543	33	2515	65	98%	core
22RZ06b-32	19.8	60	0.33	11.2315	0.2798	0.48774	0.01023	0.16729	0.00314	2531	31	2543	23	2561	44	99%	core
22RZ06b-34	2.7	19	0.15	11.5479	0.60542	0.49082	0.02016	0.172	0.00572	2577	56	2568	49	2574	87	99%	core
22RZ06b-35	5.5	16	0.35	11.3132	0.49646	0.4868	0.01937	0.17027	0.00494	2560	49	2549	41	2557	84	99%	core
22RZ06b-36	26.7	53	0.5	10.5582	0.44768	0.47039	0.01391	0.16249	0.00424	2483	43	2485	39	2485	61	99%	metamorphic
22RZ06b-37	6.3	20	0.32	10.5741	0.39605	0.47762	0.01514	0.16164	0.00377	2473	45	2486	35	2517	66	98%	core
22RZ06b-38	1.3	32	0.04	11.0963	0.38837	0.47591	0.01333	0.16998	0.00422	2558	41	2531	33	2509	58	99%	core
22RZ06b-39	0.7	21	0.03	10.9322	0.32427	0.47683	0.0142	0.16876	0.00374	2546	37	2517	28	2513	62	99%	core
22RZ06b-40	1.9	10	0.2	10.1542	0.47555	0.45941	0.02071	0.16273	0.00459	2484	48	2449	43	2437	91	99%	rim around core 39
22RZ06b-42	2.1	10	0.2	11.4003	0.56433	0.48351	0.01703	0.17033	0.00547	2561	54	2556	46	2543	74	99%	core
18RZ14-2 trondhjemitic gneiss (GPS: 34°13'58.37"N, 112°53'47.58"E)
18RZ14-2-01	169	221	0.77	11.2213	0.23337	0.48193	0.00583	0.16768	0.00354	2535	35	2542	19	2536	25	99%
18RZ14-2-03	57	126	0.45	11.1093	0.18499	0.47874	0.00399	0.16702	0.00281	2528	33	2532	16	2522	17	99%
18RZ14-2-04	433	451	0.96	5.74654	0.15144	0.24552	0.00395	0.1682	0.0034	2540	34	1938	23	1415	20	68%
18RZ14-2-05	57	172	0.33	11.0985	0.2091	0.48038	0.0054	0.16648	0.00313	2524	32	2531	18	2529	24	99%
18RZ14-2-06	54	119	0.45	11.1038	0.23722	0.48132	0.00524	0.16622	0.00357	2520	42	2532	20	2533	23	99%
18RZ14-2-07	91	146	0.62	9.10798	0.23444	0.39118	0.0075	0.1672	0.00285	2531	28	2349	24	2128	35	90%
18RZ14-2-08	310	443	0.7	5.94182	0.0965	0.25541	0.00215	0.16769	0.00269	2535	26	1967	14	1466	11	70%
18RZ14-2-09	100	168	0.6	8.96764	0.18721	0.38599	0.00564	0.16821	0.00368	2540	37	2335	19	2104	26	89%
18RZ14-2-10	52	113	0.46	10.2958	0.30384	0.44424	0.00787	0.16716	0.0045	2529	45	2462	27	2370	35	96%
18RZ14-2-11	84	184	0.45	10.6683	0.23812	0.46421	0.00619	0.16585	0.00389	2516	40	2495	21	2458	27	98%
18RZ14-2-12	87	225	0.39	10.0004	0.18263	0.43078	0.00346	0.16735	0.00304	2531	30	2435	17	2309	16	94%
18RZ14-2-14	55	88	0.63	10.6478	0.20818	0.45683	0.00383	0.16813	0.00329	2539	33	2493	18	2426	17	97%
18RZ01-1 trondhjemitic gneiss (GPS: 34°12'53.74"N, 112°55'50.33"E)
18RZ01-1-01	71	149	0.48	9.02926	0.18998	0.3848	0.00349	0.16929	0.0035	2550	34	2341	19	2099	16	89%
18RZ01-1-02	52	142	0.37	8.55804	0.23698	0.36794	0.00746	0.16808	0.00377	2539	37	2292	25	2020	35	87%
18RZ01-1-03	74	141	0.53	9.83828	0.18092	0.42297	0.00415	0.16795	0.00293	2539	29	2420	17	2274	19	93%
18RZ01-1-04	57	108	0.52	10.6439	0.20637	0.46028	0.00484	0.16705	0.00323	2528	32	2493	18	2441	21	97%
18RZ01-1-05	143	169	0.85	8.74848	0.17216	0.37673	0.00323	0.16775	0.00339	2535	34	2312	18	2061	15	88%
18RZ01-1-06	80	130	0.62	9.53874	0.1964	0.40833	0.00333	0.16851	0.00347	2543	34	2391	19	2207	15	91%
18RZ01-1-07	136	232	0.58	8.12845	0.18409	0.3542	0.00335	0.16545	0.00371	2522	38	2245	21	1955	16	86%
18RZ01-1-09	77	135	0.57	10.4919	0.20499	0.45115	0.00428	0.16774	0.00321	2535	33	2479	18	2400	19	96%
18RZ01-1-10	42	101	0.42	10.3599	0.23693	0.44651	0.00433	0.1672	0.00373	2531	38	2467	21	2380	19	96%
18RZ01-1-11	41	102	0.4	10.6164	0.22321	0.45535	0.004	0.16819	0.0036	2540	36	2490	20	2419	18	97%
18RZ01-1-12	79	133	0.6	10.349	0.20269	0.44523	0.00399	0.16765	0.0033	2534	33	2466	18	2374	18	96%
18RZ01-1-13	83	132	0.63	9.97684	0.20499	0.43058	0.00393	0.16695	0.00338	2527	33	2433	19	2308	18	94%
18RZ01-1-14	73	132	0.55	10.3626	0.22826	0.44622	0.00423	0.16738	0.00381	2532	37	2468	20	2378	19	96%
18RZ01-1-15	39	101	0.38	10.6356	0.22756	0.45719	0.00438	0.16774	0.00362	2535	37	2492	20	2427	19	97%
18RZ01-2 leucogranitic vein (GPS: 34°12'53.74"N, 112°55'50.33"E)
18RZ01-2-01	121	190	0.64	9.3581	0.1922	0.40914	0.00446	0.16478	0.00324	2505	33	2374	19	2211	20	92%
18RZ01-2-02	91	165	0.55	9.4175	0.20173	0.41153	0.005	0.16475	0.00312	2505	32	2380	20	2222	23	93%
18RZ01-2-03	313	166	1.88	9.564	0.23521	0.41561	0.00472	0.16608	0.00458	2520	46	2394	23	2241	22	93%
18RZ01-2-04	136	169	0.81	8.9389	0.1798	0.39611	0.00421	0.16283	0.00338	2487	35	2332	18	2151	19	91%
18RZ01-2-05	117	236	0.5	6.88564	0.18834	0.30314	0.00325	0.16342	0.0043	2491	44	2097	24	1707	16	79%
18RZ01-2-06	28	51	0.54	10.8527	0.31842	0.47872	0.00653	0.16329	0.00463	2490	47	2511	27	2522	28	99%
18RZ01-2-07	77	137	0.56	10.0139	0.22738	0.44427	0.00485	0.1624	0.00393	2481	41	2436	21	2370	22	97%
18RZ01-2-08	103	136	0.76	10.5261	0.20124	0.46754	0.00427	0.16215	0.00305	2480	32	2482	18	2473	19	99%
18RZ01-2-09	39	81	0.48	10.5649	0.19936	0.46933	0.00382	0.16198	0.00301	2476	26	2486	18	2481	17	99%
18RZ01-2-10	64	117	0.55	10.6399	0.23009	0.46942	0.00566	0.16335	0.00347	2490	37	2492	20	2481	25	99%
18RZ01-2-11	70	169	0.42	9.31838	0.1769	0.41161	0.00407	0.16287	0.00297	2487	31	2370	17	2222	19	93%
18RZ01-2-12	84	140	0.6	10.7726	0.24137	0.47308	0.0044	0.16382	0.00384	2495	40	2504	21	2497	19	99%
91500 reference zircon
91500-B01	24	65	0.37	1.88403	0.04616	0.1791	0.00333	0.07628	0.00162	1102	43	1075	16	1062	18	98%
91500-B02	21	61	0.34	1.81637	0.05172	0.17924	0.00367	0.07348	0.00179	1028	49	1051	19	1063	20	98%
91500-B03	26	76	0.34	1.8197	0.04424	0.1796	0.00363	0.07356	0.00164	1029	45	1053	16	1065	20	98%
91500-B04	31	86	0.36	1.8807	0.05583	0.17874	0.0037	0.0762	0.00194	1102	50	1074	20	1060	20	98%
91500-B05	25	72	0.35	1.86823	0.04871	0.17969	0.00353	0.07537	0.00183	1080	49	1070	17	1065	19	99%
91500-B06	30	82	0.36	1.83217	0.0505	0.17865	0.00369	0.07439	0.00182	1054	45	1057	18	1060	20	99%
91500-B07	29	81	0.36	1.84612	0.04294	0.1776	0.00324	0.07558	0.00163	1083	44	1062	15	1054	18	99%
91500-B08	23	71	0.32	1.85428	0.04977	0.18074	0.00332	0.07418	0.00161	1056	44	1065	18	1071	18	99%
91500-B09	25	73	0.35	1.85666	0.05805	0.1804	0.00353	0.07461	0.0021	1057	56	1066	21	1069	19	99%
91500-B10	29	82	0.36	1.84374	0.04816	0.17794	0.00298	0.07515	0.00179	1072	44	1061	17	1056	16	99%
91500-B11	27	72	0.37	1.82666	0.05253	0.17749	0.0039	0.07454	0.00179	1057	48	1055	19	1053	21	99%
91500-B12	26	69	0.38	1.87374	0.04982	0.18085	0.00362	0.07522	0.00185	1076	45	1072	18	1072	20	99%
91500-B13	29	86	0.34	1.88249	0.0648	0.17901	0.00431	0.07611	0.00208	1098	54	1075	23	1062	24	98%
91500-B14	31	84	0.37	1.81791	0.05284	0.17933	0.00382	0.07365	0.00197	1031	54	1052	19	1063	21	98%
91500-B15	30	85	0.35	1.88715	0.07853	0.17922	0.00494	0.076	0.00243	1094	68	1077	28	1063	27	98%
91500-B16	31	88	0.36	1.81325	0.06422	0.17912	0.00485	0.07376	0.00216	1035	59	1050	23	1062	27	98%
91500-B17	32	91	0.35	1.85217	0.0698	0.17876	0.00482	0.07525	0.00239	1076	65	1064	25	1060	26	99%
91500-B18	34	93	0.36	1.84823	0.06091	0.17958	0.00421	0.07451	0.00192	1055	47	1063	22	1065	23	99%
91500-B19	31	89	0.35	1.86533	0.05726	0.17917	0.00337	0.07546	0.00186	1081	50	1069	20	1062	18	99%
91500-B20	32	88	0.36	1.83507	0.05402	0.17917	0.00356	0.0743	0.00165	1050	44	1058	19	1062	19	99%
91500-B21	33	88	0.38	1.87296	0.04312	0.17916	0.00338	0.07601	0.00173	1095	45	1072	15	1062	18	99%
91500-B22	33	88	0.38	1.82744	0.05261	0.17918	0.00365	0.07375	0.00177	1035	48	1055	19	1062	20	99%
91500-B23	33	91	0.36	1.83745	0.06955	0.17921	0.00416	0.07471	0.00227	1061	61	1059	25	1063	23	99%
91500-B24	32	87	0.37	1.86295	0.0771	0.17913	0.00455	0.07505	0.00206	1069	56	1068	27	1062	25	99%
91500-B25	32	90	0.36	1.86375	0.06047	0.17897	0.00455	0.07507	0.00201	1070	54	1068	21	1061	25	99%
91500-B26	31	85	0.36	1.83665	0.05862	0.17937	0.00533	0.07469	0.00208	1061	57	1059	21	1064	29	99%
91500-B27	32	87	0.37	1.89549	0.06577	0.17947	0.00414	0.07664	0.00238	1122	61	1080	23	1064	23	98%
91500-B28	32	91	0.36	1.80491	0.06076	0.17887	0.00447	0.07312	0.00202	1017	56	1047	22	1061	24	98%
91500-B29	33	91	0.37	1.81906	0.06095	0.17928	0.00428	0.07338	0.00173	1033	48	1052	22	1063	23	98%
91500-B30	31	87	0.36	1.88134	0.0554	0.17906	0.00438	0.07638	0.00165	1106	43	1075	20	1062	24	98%
91500-B31	34	90	0.37	1.80728	0.06942	0.17895	0.00505	0.07303	0.00199	1015	88	1048	25	1061	28	98%
91500-B32	31	85	0.37	1.89312	0.09491	0.17939	0.00673	0.07673	0.00282	1115	74	1079	33	1064	37	98%
91500-B33	33	89	0.37	1.85199	0.05679	0.17932	0.00429	0.07509	0.00178	1072	42	1064	20	1063	23	99%
91500-B34	33	87	0.37	1.84841	0.05938	0.17902	0.00375	0.07467	0.00192	1061	52	1063	21	1062	21	99%
91500-B35	31	83	0.38	1.80573	0.08005	0.17914	0.00541	0.07306	0.00202	1017	57	1048	29	1062	30	98%
91500-B36	30	83	0.37	1.89467	0.09145	0.1792	0.00621	0.0767	0.00228	1122	59	1079	32	1063	34	98%
91500-B37	30	85	0.36	1.86918	0.06336	0.17925	0.00364	0.07548	0.00211	1081	51	1070	22	1063	20	99%
91500-B38	32	87	0.37	1.83122	0.0639	0.17909	0.00429	0.07428	0.00199	1050	54	1057	23	1062	23	99%
91500-B39	30	84	0.36	1.84232	0.07049	0.1789	0.00478	0.07458	0.00208	1057	56	1061	25	1061	26	99%
91500-B40	32	87	0.37	1.85808	0.07151	0.17944	0.00491	0.07518	0.00232	1073	68	1066	25	1064	27	99%
91500-B41	32	85	0.37	1.81132	0.07214	0.17934	0.00527	0.07291	0.00195	1013	49	1050	26	1063	29	98%
91500-B42	32	85	0.38	1.88908	0.05638	0.179	0.00401	0.07685	0.00207	1117	54	1077	20	1062	22	98%
91500-B43	31	85	0.37	1.86856	0.06513	0.17963	0.00417	0.07538	0.00216	1080	62	1070	23	1065	23	99%
91500-B44	32	88	0.36	1.83184	0.0531	0.17871	0.00374	0.07438	0.00189	1054	51	1057	19	1060	20	99%
91500-B45	32	88	0.37	1.82219	0.06598	0.17887	0.00471	0.07366	0.00218	1031	64	1053	24	1061	26	99%
91500-B46	31	84	0.36	1.87821	0.05874	0.17947	0.00392	0.0761	0.0022	1098	58	1073	21	1064	21	99%
91500-A01	21	59	0.35	1.85588	0.06996	0.17728	0.00222	0.07606	0.00286	1098	75	1066	25	1052	12	98%
91500-A02	21	59	0.35	1.84452	0.0629	0.18106	0.00206	0.0737	0.0025	1033	69	1061	22	1073	11	98%
91500-A03	21	59	0.35	1.76827	0.0648	0.17923	0.00219	0.07166	0.00282	976	80	1034	24	1063	12	97%
91500-A04	21	59	0.35	1.93213	0.06836	0.17911	0.0021	0.0781	0.00293	1150	81	1092	24	1062	12	97%
91500-A05	20	58	0.34	1.78593	0.06832	0.18074	0.00231	0.0718	0.00282	989	80	1040	25	1071	13	97%
91500-A06	20	59	0.35	1.91447	0.07433	0.1776	0.00228	0.07796	0.00307	1146	84	1086	26	1054	12	96%
91500-A07	20	58	0.35	1.85648	0.0675	0.1791	0.00215	0.07523	0.00269	1076	68	1066	24	1062	12	99%
91500-A08	21	59	0.35	1.84392	0.07182	0.17924	0.00231	0.07453	0.00281	1057	71	1061	26	1063	13	99%
91500-A09	21	60	0.34	1.85869	0.06136	0.17861	0.00186	0.0753	0.00254	1076	68	1067	22	1059	10	99%
91500-A10	20	58	0.34	1.84171	0.05866	0.17973	0.00176	0.07446	0.00254	1054	69	1060	21	1065	10	99%
91500-A11	20	58	0.34	1.85691	0.06723	0.17938	0.00246	0.07518	0.00279	1073	74	1066	24	1064	13	99%
91500-A12	20	58	0.35	1.84349	0.06694	0.17896	0.0021	0.07458	0.00274	1057	73	1061	24	1061	11	99%
91500-A13	20	58	0.35	1.9063	0.07141	0.1785	0.0022	0.07749	0.003	1144	77	1083	25	1059	12	97%
91500-A14	20	59	0.35	1.7941	0.06236	0.17984	0.00224	0.07227	0.00262	994	73	1043	23	1066	12	97%
91500-A15	21	59	0.35	1.91937	0.06854	0.18057	0.00221	0.07731	0.00306	1129	78	1088	24	1070	12	98%
91500-A16	20	58	0.34	1.78103	0.06311	0.17777	0.00216	0.07245	0.00272	998	76	1039	23	1055	12	98%
91500-A17	21	59	0.35	1.83193	0.06281	0.1798	0.00214	0.07363	0.00248	1031	69	1057	23	1066	12	99%
91500-A18	20	58	0.35	1.86847	0.06688	0.17854	0.00235	0.07613	0.00273	1098	68	1070	24	1059	13	98%
91500-A19	20	59	0.35	1.78731	0.05967	0.18138	0.00227	0.07158	0.0024	976	69	1041	22	1075	12	96%
91500-A20	21	60	0.35	1.91309	0.06606	0.17696	0.0022	0.07818	0.00255	1152	66	1086	23	1050	12	96%
91500-A21	21	59	0.35	1.78962	0.06017	0.17852	0.00238	0.07284	0.00259	1009	40	1042	22	1059	13	98%
91500-A22	20	58	0.34	1.91078	0.06879	0.17982	0.00213	0.07692	0.00285	1120	75	1085	24	1066	12	98%
91500-A23	21	60	0.35	1.81444	0.06116	0.17877	0.00222	0.07359	0.00258	1031	67	1051	22	1060	12	99%
91500-A24	20	58	0.34	1.88596	0.06557	0.17957	0.0022	0.07617	0.00274	1100	72	1076	23	1065	12	98%
91500-A25	20	59	0.35	1.8829	0.06919	0.17795	0.00211	0.07654	0.00275	1109	77	1075	24	1056	12	98%
91500-A26	20	58	0.35	1.8175	0.06088	0.18039	0.00227	0.07322	0.00249	1020	69	1052	22	1069	12	98%
91500-A27	20	59	0.35	1.95013	0.06426	0.17955	0.00195	0.07882	0.00268	1169	69	1098	22	1064	11	96%
91500-A28	21	59	0.35	1.75027	0.06538	0.17879	0.00208	0.07094	0.00273	967	78	1027	24	1060	11	96%
91500-A29	20	59	0.35	1.89502	0.06947	0.17888	0.00226	0.07683	0.00284	1117	73	1079	24	1061	12	98%
91500-A30	20	58	0.35	1.80538	0.06413	0.17946	0.00236	0.07293	0.00261	1013	72	1047	23	1064	13	98%
91500-A31	20	58	0.35	1.82701	0.06541	0.17806	0.00211	0.07445	0.00278	1054	76	1055	24	1056	12	99%
91500-A32	20	58	0.35	1.87339	0.07752	0.18028	0.00211	0.07531	0.00316	1076	84	1072	27	1069	12	99%
91500-A33	21	60	0.34	1.84604	0.06865	0.18063	0.00211	0.0741	0.0029	1044	78	1062	25	1070	12	99%
91500-A34	21	59	0.35	1.85436	0.07151	0.17771	0.0021	0.07566	0.003	1087	80	1065	25	1054	11	99%
91500-A35	20	58	0.35	1.89909	0.06246	0.17996	0.00221	0.07649	0.00253	1109	66	1081	22	1067	12	98%
91500-A36	20	59	0.34	1.80131	0.06373	0.17838	0.00217	0.07327	0.00264	1021	73	1046	23	1058	12	98%
91500-A37	21	59	0.35	1.82027	0.08256	0.1801	0.00202	0.0733	0.00335	1022	97	1053	30	1068	11	98%
91500-A38	21	59	0.35	1.88013	0.07529	0.17824	0.00211	0.07646	0.00308	1107	77	1074	27	1057	12	98%
91500-A39	21	59	0.35	1.84741	0.06396	0.17953	0.00232	0.07442	0.0027	1054	68	1063	23	1064	13	99%
91500-A40	21	59	0.35	1.85299	0.06821	0.17881	0.00225	0.07534	0.00298	1077	80	1064	24	1060	12	99%
91500-A41	21	59	0.35	1.80854	0.05645	0.181	0.00239	0.07233	0.00231	994	65	1049	20	1072	13	97%
91500-A42	21	60	0.36	1.89186	0.06122	0.17734	0.00232	0.07743	0.00263	1132	67	1078	22	1052	13	97%
91500-A43	21	59	0.35	1.85616	0.06526	0.17941	0.00213	0.07507	0.00267	1070	71	1066	23	1064	12	99%
91500-A44	21	60	0.35	1.84424	0.0619	0.17893	0.00229	0.07469	0.00252	1061	69	1061	22	1061	13	99%
91500-A45	21	59	0.35	1.8574	0.06917	0.17949	0.0021	0.0751	0.0029	1072	78	1066	25	1064	11	99%
91500-A46	21	60	0.35	1.843	0.06395	0.17885	0.00223	0.07466	0.00259	1061	70	1061	23	1061	12	99%
91500-A47	22	59	0.37	1.83143	0.09317	0.17839	0.00305	0.07405	0.00404	1043	111	1057	33	1058	17	99%
91500-A48	21	58	0.36	1.86897	0.09942	0.17995	0.00291	0.07571	0.00417	1087	111	1070	35	1067	16	99%
91500-A49	23	62	0.37	1.87733	0.11021	0.17778	0.00297	0.07681	0.00445	1117	116	1073	39	1055	16	98%
91500-A50	22	61	0.37	1.82307	0.10511	0.18056	0.00323	0.07295	0.00399	1013	111	1054	38	1070	18	98%
91500-A51	23	61	0.37	1.84895	0.09379	0.17831	0.00295	0.0751	0.00376	1072	100	1063	33	1058	16	99%
91500-A52	22	59	0.37	1.85145	0.09601	0.18003	0.00289	0.07466	0.00391	1061	106	1064	34	1067	16	99%
91500-A53	22	59	0.37	1.78279	0.09573	0.17741	0.00294	0.07304	0.00407	1017	113	1039	35	1053	16	98%
91500-A54	22	59	0.37	1.91761	0.11458	0.18093	0.00309	0.07672	0.00494	1114	125	1087	40	1072	17	98%
91500-A55	22	59	0.37	1.97291	0.08882	0.17955	0.00308	0.07949	0.00387	1184	96	1106	30	1065	17	96%
91500-A56	20	56	0.36	1.72749	0.10173	0.17879	0.00386	0.07027	0.00467	1000	169	1019	38	1060	21	96%
91500-A57	21	59	0.36	1.85979	0.09139	0.17877	0.00274	0.07538	0.00376	1080	100	1067	32	1060	15	99%
91500-A58	22	61	0.37	1.84061	0.09955	0.17957	0.00318	0.07438	0.00415	1052	81	1060	36	1065	17	99%
GJ-1 monitoring standard zircon
GJ-1-A01	9	298	0.03	0.80806	0.02012	0.09909	0.00094	0.05903	0.00152	569	56	601	11	609	6	98%
GJ-1-A02	8.8	294	0.03	0.85134	0.02163	0.09897	0.00086	0.06214	0.00163	680	62	625	12	608	5	97%
GJ-1-A03	9	300	0.03	0.83944	0.02483	0.09971	0.00102	0.06071	0.00179	628	68	619	14	613	6	99%
GJ-1-A04	8.8	294	0.03	0.77467	0.02349	0.09777	0.00099	0.0572	0.00179	498	70	582	13	601	6	96%
GJ-1-A05	8.7	292	0.03	0.80807	0.02113	0.09922	0.00092	0.05894	0.00155	565	57	601	12	610	5	98%
GJ-1-A06	8.9	294	0.03	0.79911	0.01905	0.09838	0.00086	0.05894	0.00148	565	56	596	11	605	5	98%
GJ-1-A07	8.8	288	0.03	0.80637	0.02158	0.09866	0.00095	0.05896	0.00158	565	64	600	12	607	6	98%
GJ-1-A08	8.8	292	0.03	0.81638	0.0213	0.09867	0.00095	0.05973	0.00158	594	25	606	12	607	6	99%
GJ-1-A09	9.5	298	0.03	0.89083	0.03262	0.09814	0.00117	0.06541	0.00245	787	80	647	18	603	7	93%
GJ-1-A10	9.2	292	0.03	0.82002	0.02978	0.09734	0.00108	0.06071	0.00224	628	80	608	17	599	6	98%
Plešovice monitoring standard zircon
Plešovice-01	81	799	0.1	0.39009	0.00877	0.05332	0.00043	0.05277	0.00125	320	54	334	6.4	335	2.6	99%
Plešovice-02	90	834	0.11	0.40072	0.00983	0.05419	0.00045	0.05322	0.00136	339	57	342	7.1	340	2.8	99%
Plešovice-03	80	783	0.1	0.40053	0.00934	0.05497	0.00043	0.05252	0.00124	309	54	342	6.8	345	2.6	99%
Plešovice-04	134	955	0.14	0.40059	0.009	0.05485	0.00045	0.05267	0.00121	322	52	342	6.5	344	2.8	99%
Plešovice-05	94	793	0.12	0.4028	0.01028	0.05411	0.00046	0.05381	0.00138	361	57	344	7.4	340	2.8	98%
Plešovice-06	95	921	0.1	0.39187	0.01063	0.05374	0.00045	0.0526	0.0014	322	61	336	7.8	337	2.8	99%
Plešovice-07	86	759	0.11	0.38324	0.01046	0.05393	0.00047	0.05126	0.0014	254	68	329	7.7	339	2.9	97%
Plešovice-08	83	791	0.1	0.38484	0.00957	0.05362	0.00046	0.05178	0.0013	276	57	331	7	337	2.8	98%
Plešovice-09	86	757	0.11	0.39367	0.01435	0.05357	0.00061	0.05288	0.00187	324	112	337	10.5	336	3.7	99%
Plešovice-10	118	865	0.14	0.39893	0.0152	0.0541	0.0006	0.0534	0.00204	346	87	341	11	340	3.7	99%
Note: All age calculations and plots were performed using IsoplotR (Vermeesch, 2018). The 91500 reference zircons yielded weighted mean 206Pb/238U age of 1062.5 ± 3.2 Ma (95% confidence, n=58, MSWD=0.21, session A) and 1062.3 ± 6.4 Ma (95% confidence, n=46, MSWD=0.03, session B); monitoring standard zircons GJ-1 and Plešovice yielded weighted mean 206Pb/238U ages of 606.4 ± 3.5 Ma (95% confidence…
