# Supplementary material for: Coexisting divergent and convergent plate boundary assemblages indicate plate tectonics in the Neoarchean
Source: Nat Commun. 2022 Oct 28;13:6450. doi: 10.1038/s41467-022-34214-8 (PMC9616927; doi:10.1038/s41467-022-34214-8)
Supplement: Supplementary file 6 — Supplementary Data 3 [file 41467_2022_34214_MOESM6_ESM.xlsx]

## Sheet: Data 3
Supplementary Data 3. Zircon Lu-Hf isotopic data of the Angou Complex, southern North China Craton, and analysed standard zircons.
Sample/spot no.	Rock/zircon type	Age (Ma)	176Hf/177Hf	1σ	176Lu/177Hf	1σ	176Yb/177Hf	1σ	eHf(0)	1σ	eHf(t)	1σ	TDM1	TDM2	fLu/Hf
21AG02-2-01	volcanic interlayer	2523	0.281345	1e-05	0.000812	5e-06	0.025448	0.000175	-50.5	0.36	4.8	0.36	2648	2724	-0.98
21AG02-2-02	volcanic interlayer	2523	0.281349	1e-05	0.000716	2e-06	0.023854	0.000201	-50.3	0.36	5.1	0.37	2636	2704	-0.98
21AG02-2-03	volcanic interlayer	2523	0.281388	9e-06	0.000753	5e-06	0.0257	0.000208	-48.9	0.32	6.4	0.32	2586	2624	-0.98
21AG02-2-04	volcanic interlayer	2523	0.281362	8e-06	0.001128	1.9e-05	0.035742	0.00076	-49.9	0.27	4.9	0.28	2647	2720	-0.97
21AG02-2-05	volcanic interlayer	2523	0.281319	9e-06	0.000646	1.1e-05	0.020841	0.000364	-51.4	0.3	4.2	0.31	2672	2763	-0.98
21AG02-2-06	volcanic interlayer	2523	0.281382	1.2e-05	0.001812	9e-06	0.06338	0.000244	-49.2	0.44	4.4	0.44	2667	2749	-0.95
21AG02-2-07	volcanic interlayer	2523	0.28136	1.2e-05	0.000748	7e-06	0.023982	0.00018	-49.9	0.42	5.4	0.42	2624	2685	-0.98
21AG02-2-08	volcanic interlayer	2523	0.2814	1.9e-05	0.001835	8e-06	0.066624	0.000827	-48.5	0.67	5	0.68	2643	2711	-0.94
21AG02-2-09	volcanic interlayer	2523	0.281348	1e-05	0.000952	1.5e-05	0.029746	0.000625	-50.4	0.35	4.7	0.35	2653	2732	-0.97
21AG02-2-10	volcanic interlayer	2523	0.281335	1.1e-05	0.000811	2.9e-05	0.02681	0.001092	-50.8	0.38	4.5	0.38	2661	2745	-0.98
22AG04-01	dacite porphyry	2527	0.281362	1.5e-05	0.001269	4e-06	0.038473	0.000512	-49.9	0.54	4.7	0.54	2657	2733	-0.96
22AG04-02	dacite porphyry	2527	0.281354	1.3e-05	0.001061	1e-06	0.033468	0.000329	-50.2	0.47	4.8	0.47	2653	2729	-0.97
22AG04-03	dacite porphyry	2527	0.281321	1.3e-05	0.000986	7e-06	0.030152	0.000331	-51.3	0.46	3.7	0.46	2693	2792	-0.97
22AG04-04	dacite porphyry	2527	0.281358	1.8e-05	0.001082	1.6e-05	0.03105	0.00012	-50	0.64	4.9	0.65	2649	2721	-0.97
22AG04-05	dacite porphyry	2527	0.281362	1.7e-05	0.001175	2.5e-05	0.034518	0.001083	-49.9	0.6	4.9	0.61	2650	2722	-0.96
22AG04-06	dacite porphyry	2527	0.281366	1.9e-05	0.00124	2e-06	0.037152	0.000247	-49.7	0.67	4.9	0.67	2649	2721	-0.96
22AG04-07	dacite porphyry	2527	0.281346	1.7e-05	0.000991	1.9e-05	0.029603	0.000769	-50.4	0.59	4.6	0.59	2659	2738	-0.97
22AG04-08	dacite porphyry	2527	0.281356	1.2e-05	0.001363	2e-05	0.036734	0.000479	-50.1	0.41	4.3	0.41	2671	2756	-0.96
22AG04-09	dacite porphyry	2527	0.281316	1.7e-05	0.001113	1.1e-05	0.031999	0.000247	-51.5	0.59	3.4	0.59	2708	2816	-0.97
22AG04-10	dacite porphyry	2527	0.281338	1.3e-05	0.000873	1e-05	0.025074	0.000292	-50.7	0.46	4.6	0.46	2661	2742	-0.97
22AG08-01	granite dike	2504	0.281309	1.5e-05	0.00073	3e-06	0.023282	0.000344	-51.7	0.54	3.2	0.55	2691	2805	-0.98
22AG08-02	granite dike	2504	0.281334	1.7e-05	0.000736	1.6e-05	0.024436	0.000758	-50.8	0.59	4.1	0.59	2657	2751	-0.98
22AG08-03	granite dike	2504	0.281324	9e-06	0.000683	8e-06	0.020765	0.000393	-51.2	0.3	3.9	0.3	2668	2768	-0.98
22AG08-04	granite dike	2504	0.281328	8e-06	0.000784	6e-06	0.023715	0.000299	-51.1	0.28	3.8	0.29	2670	2770	-0.98
22AG08-05	granite dike	2504	0.281314	1e-05	0.000793	7e-06	0.025061	0.000334	-51.6	0.34	3.3	0.34	2689	2801	-0.98
22AG08-06	granite dike	2504	0.281338	1.2e-05	0.001135	1.8e-05	0.035782	0.000725	-50.7	0.41	3.6	0.41	2680	2784	-0.97
22AG08-07	granite dike	2504	0.281339	1.1e-05	0.000816	4.1e-05	0.024477	0.001419	-50.7	0.38	4.2	0.38	2656	2748	-0.98
22AG08-08	granite dike	2504	0.281316	1e-05	0.000795	7e-06	0.023512	0.000315	-51.5	0.35	3.4	0.35	2686	2797	-0.98
22AG08-09	granite dike	2504	0.281308	8e-06	0.000678	6e-06	0.02006	0.000189	-51.8	0.29	3.3	0.29	2689	2802	-0.98
22AG08-10	granite dike	2504	0.281332	1.2e-05	0.000724	8e-06	0.022121	0.000177	-50.9	0.43	4.1	0.43	2659	2754	-0.98
18AG05-3-01	metadacite	2537	0.281365	2.1e-05	0.000579	5e-06	0.015035	0.000473	-49.8	0.75	6.2	0.75	2605	2647	-0.98
18AG05-3-02	metadacite	2537	0.281377	1.6e-05	0.000569	3e-06	0.016486	0.000436	-49.3	0.55	6.7	0.55	2588	2618	-0.98
18AG05-3-03	metadacite	2537	0.281393	1.7e-05	0.000724	7e-06	0.020221	0.000481	-48.8	0.6	7	0.6	2578	2602	-0.98
18AG05-3-04	metadacite	2537	0.281384	1.6e-05	0.000629	4e-06	0.019338	0.000524	-49.1	0.55	6.8	0.55	2583	2612	-0.98
18AG05-3-05	metadacite	2537	0.2814	1.6e-05	0.000614	1.3e-05	0.015983	0.000583	-48.5	0.55	7.4	0.55	2561	2575	-0.98
18AG05-3-06	metadacite	2537	0.281365	1.8e-05	0.000682	7e-06	0.016171	0.000239	-49.7	0.65	6.1	0.65	2612	2657	-0.98
18AG03-1-01	metadacite	2529	0.281363	1.7e-05	0.001	7e-06	0.023739	0.000213	-49.8	0.6	5.3	0.6	2636	2700	-0.97
18AG03-1-02	metadacite	2529	0.281319	2.7e-05	0.000835	1.9e-05	0.018704	0.000235	-51.4	0.95	4	1	2685	2778	-0.97
18AG03-1-03	metadacite	2529	0.28136	1.7e-05	0.001495	3.1e-05	0.037435	0.00112	-49.9	0.6	4.3	0.6	2674	2757	-0.95
18AG03-1-04	metadacite	2529	0.281379	1.8e-05	0.00076	7e-06	0.018138	0.000181	-49.2	0.65	6.3	0.65	2598	2639	-0.98
18AG03-1-05	metadacite	2529	0.281356	1.6e-05	0.000797	9e-06	0.019367	0.00022	-50.1	0.6	5.3	0.6	2632	2694	-0.98
18AG03-1-06	metadacite	2529	0.281367	1.6e-05	0.000727	6e-06	0.017581	0.000271	-49.7	0.55	5.9	0.55	2613	2663	-0.98
18AG06-4-01	metadacite	2526	0.28139	1.6e-05	0.00097	6e-06	0.023058	0.000218	-48.9	0.55	6.2	0.55	2598	2641	-0.97
18AG06-4-02	metadacite	2526	0.281347	1.5e-05	0.000703	1.2e-05	0.016923	0.000205	-50.4	0.5	5.1	0.5	2638	2706	-0.98
18AG06-4-03	metadacite	2526	0.281358	1.6e-05	0.000873	1.1e-05	0.021557	0.00031	-50	0.55	5.2	0.55	2634	2699	-0.97
18AG06-4-04	metadacite	2526	0.281343	1.7e-05	0.000623	2.1e-05	0.014579	0.000375	-50.5	0.6	5.1	0.6	2638	2706	-0.98
18AG06-4-05	metadacite	2526	0.281342	1.9e-05	0.000746	6e-06	0.017936	0.000227	-50.6	0.65	4.9	0.65	2647	2720	-0.98
18AG06-4-06	metadacite	2526	0.281375	1.6e-05	0.00072	4e-06	0.017282	0.000179	-49.4	0.55	6.1	0.55	2601	2646	-0.98
18AG06-4-07	metadacite	2526	0.281364	1.5e-05	0.000825	1.2e-05	0.01987	0.000258	-49.8	0.55	5.5	0.55	2623	2681	-0.98
18AG06-4-08	metadacite	2526	0.281359	1.4e-05	0.000649	1e-05	0.015641	0.000325	-50	0.5	5.6	0.5	2618	2674	-0.98
18RZ03-1-01	metapelite	2533	0.281422	1.7e-05	0.001773	2.8e-05	0.050982	0.001235	-47.8	0.6	6.1	0.6	2609	2652	-0.95
18RZ03-1-02	metapelite	2533	0.281406	1.8e-05	0.001915	6.9e-05	0.060287	0.002732	-48.3	0.65	5.3	0.65	2642	2701	-0.94
18RZ03-1-03	metapelite	2533	0.281397	1.6e-05	0.002173	8.8e-05	0.067401	0.003317	-48.6	0.55	4.5	0.6	2672	2747	-0.93
18RZ03-1-04	metapelite	2533	0.281453	1.7e-05	0.002436	3.4e-05	0.074561	0.001697	-46.7	0.6	6.1	0.6	2612	2654	-0.93
18RZ03-1-05	metapelite	2533	0.281354	1.3e-05	0.000503	4e-06	0.011865	0.000169	-50.1	0.5	5.9	0.5	2615	2665	-0.98
18RZ03-1-06	metapelite	2533	0.281398	2.4e-05	0.000962	1e-05	0.027433	0.000203	-48.6	0.85	6.7	0.85	2586	2617	-0.97
18RZ03-1-07	metapelite	2533	0.281433	1.7e-05	0.001293	3.3e-05	0.041968	0.00188	-47.3	0.6	7.3	0.6	2560	2576	-0.96
18RZ03-1-08	metapelite	2533	0.281451	2e-05	0.00185	1.9e-05	0.065079	0.001055	-46.7	0.7	7	0.7	2573	2595	-0.94
18AG08-4-01	K-rich granite dike	2499	0.281329	2.2e-05	0.000458	3e-06	0.012696	5.7e-05	-51	0.75	4.3	0.75	2646	2735	-0.99
18AG08-4-02	K-rich granite dike	2499	0.281334	1.7e-05	0.000675	1.7e-05	0.019874	0.000309	-50.9	0.6	4.1	0.6	2654	2746	-0.98
18AG08-4-03	K-rich granite dike	2499	0.281383	1.8e-05	0.000822	9e-06	0.023037	0.000348	-49.1	0.65	5.6	0.65	2597	2655	-0.98
18AG08-4-04	K-rich granite dike	2499	0.281392	2.1e-05	0.001269	2.3e-05	0.039687	0.000611	-48.8	0.75	5.2	0.75	2616	2683	-0.96
18AG08-4-05	K-rich granite dike	2499	0.281369	2.2e-05	0.000831	7e-06	0.023427	0.000314	-49.6	0.75	5.1	0.75	2617	2687	-0.97
18AG08-4-06	K-rich granite dike	2499	0.281382	2.2e-05	0.000754	9e-06	0.024511	0.000605	-49.2	0.75	5.7	0.75	2594	2651	-0.98
22RZ06b-01	amphibolite	2549	0.281337	1.2e-05	0.000315	8e-06	0.007898	0.000127	-50.7	0.43	6	0.43	2624	2672	-0.99
22RZ06b-02	amphibolite	2549	0.281356	1.1e-05	0.000286	8e-06	0.007426	0.000237	-50.1	0.38	6.7	0.38	2597	2628	-0.99
22RZ06b-03	amphibolite	2549	0.281318	1e-05	0.00033	8e-06	0.008214	0.000151	-51.4	0.35	5.3	0.35	2651	2715	-0.99
22RZ06b-04	amphibolite	2549	0.281367	1.2e-05	0.000688	9e-06	0.015182	0.000105	-49.7	0.42	6.4	0.42	2610	2647	-0.98
22RZ06b-06	amphibolite	2549	0.281321	1e-05	0.000251	2e-06	0.00613	6.1e-05	-51.3	0.37	5.5	0.37	2643	2702	-0.99
22RZ06b-07	amphibolite	2549	0.281325	9e-06	6.7e-05	2e-06	0.002149	5.7e-05	-51.2	0.3	6	0.31	2624	2672	-1
22RZ06b-08	amphibolite	2549	0.281329	1.1e-05	0.00044	2e-06	0.010937	8.1e-05	-51	0.41	5.5	0.41	2645	2704	-0.99
22RZ06b-09	amphibolite	2549	0.281354	1.2e-05	0.000383	1.1e-05	0.009344	0.000196	-50.2	0.43	6.4	0.43	2607	2643	-0.99
22RZ06b-10	amphibolite	2549	0.281336	7e-06	9.4e-05	3e-06	0.002502	5.7e-05	-50.8	0.26	6.3	0.26	2612	2652	-1
18RZ14-2-01	Trondhjemitic gneiss	2538	0.28136	1.4e-05	0.000748	1.6e-05	0.019018	0.000714	-49.9	0.5	5.8	0.5	2624	2675	-0.98
18RZ14-2-02	Trondhjemitic gneiss	2538	0.281385	1.7e-05	0.000622	8e-06	0.015467	0.000141	-49.1	0.6	6.9	0.6	2581	2607	-0.98
18RZ14-2-03	Trondhjemitic gneiss	2538	0.281371	1.7e-05	0.000842	1.6e-05	0.022814	0.000382	-49.5	0.6	6	0.6	2614	2660	-0.97
18RZ14-2-04	Trondhjemitic gneiss	2538	0.281371	1.5e-05	0.00048	3e-06	0.011838	0.000129	-49.5	0.55	6.7	0.55	2590	2621	-0.99
18RZ14-2-05	Trondhjemitic gneiss	2538	0.281446	2.3e-05	0.001465	4.1e-05	0.044118	0.001027	-46.9	0.8	7.6	0.8	2555	2564	-0.96
18RZ14-2-06	Trondhjemitic gneiss	2538	0.281393	1.8e-05	0.000858	4.7e-05	0.02404	0.001353	-48.8	0.65	6.8	0.65	2585	2613	-0.97
18RZ01-1-01	Trondhjemitic gneiss	2544	0.281371	1.8e-05	0.000913	9e-06	0.02717	0.000224	-49.5	0.6	6	0.65	2619	2664	-0.97
18RZ01-1-02	Trondhjemitic gneiss	2544	0.281369	1.5e-05	0.000582	6e-06	0.014697	0.000109	-49.6	0.55	6.5	0.55	2600	2634	-0.98
18RZ01-1-03	Trondhjemitic gneiss	2544	0.281365	1.5e-05	0.000533	8e-06	0.013082	0.000139	-49.8	0.55	6.5	0.55	2602	2638	-0.98
18RZ01-1-04	Trondhjemitic gneiss	2544	0.281352	1.4e-05	0.000603	3.1e-05	0.015745	0.000991	-50.2	0.5	5.9	0.5	2625	2674	-0.98
18RZ01-1-05	Trondhjemitic gneiss	2544	0.281411	2e-05	0.001217	1.3e-05	0.03369	0.000448	-48.1	0.7	6.9	0.7	2586	2611	-0.96
18RZ01-1-06	Trondhjemitic gneiss	2544	0.281347	1.6e-05	0.000591	7e-06	0.016229	0.000202	-50.4	0.55	5.7	0.55	2631	2683	-0.98
18RZ01-2-01	leucosome within TTG	2500	0.2814	1.8e-05	0.000548	5e-06	0.017257	0.000425	-48.5	0.65	6.7	0.65	2556	2589	-0.98
18RZ01-2-02	leucosome within TTG	2500	0.281402	2e-05	0.000655	1.8e-05	0.020063	0.000539	-48.5	0.7	6.6	0.7	2560	2597	-0.98
18RZ01-2-03	leucosome within TTG	2500	0.281388	1.4e-05	0.000629	1.1e-05	0.018096	0.000337	-48.9	0.5	6.1	0.5	2577	2624	-0.98
18RZ01-2-04	leucosome within TTG	2500	0.28137	2.1e-05	0.000664	2e-06	0.018311	0.000183	-49.6	0.75	5.4	0.75	2604	2668	-0.98
18RZ01-2-05	leucosome within TTG	2500	0.281369	1.8e-05	0.000545	4e-06	0.017322	0.00031	-49.6	0.65	5.6	0.65	2598	2658	-0.98
18RZ01-2-06	leucosome within TTG	2500	0.281363	1.7e-05	0.000417	1.2e-05	0.012847	0.000897	-49.8	0.6	5.6	0.6	2597	2656	-0.99
Analysed standards
91500-A01	91500	1065.4	0.282304	1.7e-05	0.000258	2e-06	0.006236	9.4e-05	-16.5	0.6	6.9	0.6	1312	1465	-0.99
91500-A02	91500	1065.4	0.282312	1.5e-05	0.000281	1e-06	0.006756	3.2e-05	-16.3	0.5	7.1	0.5	1303	1450	-0.99
91500-A03	91500	1065.4	0.282304	1.7e-05	0.000281	2e-06	0.006737	3e-05	-16.5	0.6	6.9	0.6	1313	1466	-0.99
91500-A04	91500	1065.4	0.282312	1.9e-05	0.000269	3e-06	0.006416	5.6e-05	-16.3	0.7	7.1	0.7	1302	1449	-0.99
91500-A05	91500	1065.4	0.282309	1.9e-05	0.000245	3e-06	0.005778	7.1e-05	-16.4	0.7	7.1	0.7	1304	1453	-0.99
91500-A06	91500	1065.4	0.282307	1.7e-05	0.000254	2e-06	0.006069	6.8e-05	-16.5	0.6	7	0.6	1309	1460	-0.99
91500-A07	91500	1065.4	0.282297	1.8e-05	0.000244	3e-06	0.005777	9.2e-05	-16.8	0.6	6.6	0.6	1322	1482	-0.99
91500-A08	91500	1065.4	0.282319	1.8e-05	0.000273	2e-06	0.006524	4e-05	-16	0.6	7.4	0.6	1292	1433	-0.99
91500-A09	91500	1065.4	0.282309	1.9e-05	0.000265	3e-06	0.006261	8.5e-05	-16.4	0.7	7.1	0.7	1305	1454	-0.99
91500-A10	91500	1065.4	0.282307	2.1e-05	0.000263	3e-06	0.006259	7.7e-05	-16.5	0.7	7	0.8	1309	1461	-0.99
91500-A11	91500	1065.4	0.282312	1.7e-05	0.000279	2e-06	0.00663	6.8e-05	-16.3	0.6	7.1	0.6	1302	1448	-0.99
91500-A12	91500	1065.4	0.282304	1.7e-05	0.00026	3e-06	0.006197	7.2e-05	-16.6	0.6	6.9	0.6	1313	1467	-0.99
91500-A13	91500	1065.4	0.282304	1.9e-05	0.000273	1e-06	0.006443	3.4e-05	-16.6	0.7	6.9	0.7	1313	1467	-0.99
91500-A14	91500	1065.4	0.282312	2.1e-05	0.00026	2e-06	0.006114	5.3e-05	-16.3	0.7	7.2	0.7	1301	1448	-0.99
91500-A15	91500	1065.4	0.282321	1.8e-05	0.000274	2e-06	0.006467	3.8e-05	-15.9	0.6	7.5	0.6	1289	1429	-0.99
91500-A16	91500	1065.4	0.282295	1.8e-05	0.00028	4e-06	0.006606	9e-05	-16.9	0.6	6.5	0.6	1325	1487	-0.99
91500-A17	91500	1065.4	0.282312	2e-05	0.000253	3e-06	0.005926	8e-05	-16.3	0.7	7.2	0.7	1301	1448	-0.99
91500-A18	91500	1065.4	0.282304	2e-05	0.000251	3e-06	0.005899	7.3e-05	-16.5	0.7	6.9	0.7	1312	1465	-0.99
GJ-1-A01	GJ-1	608.5	0.282016	1.7e-05	0.000254	0	0.005841	1.3e-05	-26.7	0.6	-13.4	0.6	1705	2388	-0.99
GJ-1-A02	GJ-2	608.5	0.281999	1.8e-05	0.000254	0	0.005902	1.5e-05	-27.3	0.6	-14	0.6	1728	2425	-0.99
GJ-1-A03	GJ-3	608.5	0.28201	1.6e-05	0.000253	0	0.005892	1.4e-05	-27	0.6	-13.7	0.6	1714	2403	-0.99
GJ-1-A04	GJ-4	608.5	0.282004	1.7e-05	0.000254	0	0.005872	1.2e-05	-27.2	0.6	-13.9	0.6	1722	2415	-0.99
Temora 2-A01	Temora 2	416.8	0.282689	1.4e-05	0.000981	8e-06	0.024614	0.00014	-2.9	0.5	6	0.5	797	1022	-0.97
Temora 2-A02	Temora 2	416.8	0.282696	1.6e-05	0.000579	1.6e-05	0.014109	0.000534	-2.7	0.6	6.3	0.6	778	999	-0.98
Temora 2-A03	Temora 2	416.8	0.282689	1.7e-05	0.001375	6e-06	0.035671	9.3e-05	-2.9	0.6	5.9	0.6	805	1028	-0.96
Temora 2-A04	Temora 2	416.8	0.282689	1.8e-05	0.001043	1.5e-05	0.024266	0.000336	-2.9	0.6	5.9	0.6	799	1024	-0.97
91500-B01	91500	1065.4	0.282305	1.1e-05	0.000166	0	0.005336	3e-05	-16.5	0.4	7	0.4	1308	1462	-1
91500-B02	91500	1065.4	0.282304	1.1e-05	0.000164	0	0.005279	2.6e-05	-16.5	0.4	6.9	0.4	1309	1463	-1
91500-B03	91500	1065.4	0.282301	1.8e-05	0.000149	0	0.004579	1.8e-05	-16.7	0.63	6.8	0.63	1313	1469	-1
91500-B04	91500	1065.4	0.282309	1.6e-05	0.000153	1e-06	0.004653	1.3e-05	-16.4	0.58	7.1	0.58	1301	1451	-1
GJ-1-B01	GJ-1	608.5	0.282008	1e-05	0.00029	0	0.009552	5.3e-05	-27	0.34	-13.7	0.34	1718	2415	-0.99
GJ-1-B02	GJ-1	608.5	0.282008	9e-06	0.000286	0	0.0096	5.9e-05	-27	0.31	-13.7	0.31	1717	2415	-0.99
GJ-1-B03	GJ-1	608.5	0.282009	1e-05	0.000265	0	0.007978	2.8e-05	-27	0.35	-13.7	0.35	1715	2412	-0.99
GJ-1-B04	GJ-1	608.5	0.282006	9e-06	0.000265	0	0.008133	4.8e-05	-27.1	0.31	-13.8	0.31	1720	2420	-0.99
Plesovice-B01	Plešovice	337.1	0.282481	1e-05	0.000132	0	0.006678	2.7e-05	-10.3	0.37	-2.9	0.37	1066	1529	-1
Plesovice-B02	Plešovice	337.1	0.282481	8e-06	0.000135	1e-06	0.006613	4.3e-05	-10.3	0.29	-2.9	0.29	1066	1529	-1
Plesovice-B03	Plešovice	337.1	0.28248	1e-05	0.000125	1e-06	0.006134	3.9e-05	-10.3	0.35	-2.9	0.35	1067	1531	-1
Plesovice-B04	Plešovice	337.1	0.282479	1e-05	0.000149	2e-06	0.007441	9.5e-05	-10.4	0.35	-3	0.35	1069	1533	-1
Plesovice-B05	Plešovice	337.1	0.282479	9e-06	0.000139	0	0.006464	1.8e-05	-10.4	0.33	-3	0.33	1068	1533	-1
Plesovice-B06	Plešovice	337.1	0.282476	8e-06	0.000154	1e-06	0.007751	0.00011	-10.5	0.28	-3.1	0.28	1073	1540	-1
Plesovice-B07	Plešovice	337.1	0.282476	9e-06	0.000136	0	0.006335	2.7e-05	-10.5	0.33	-3.1	0.33	1072	1539	-1
Plesovice-B08	Plešovice	337.1	0.282477	1e-05	0.000134	0	0.006301	2.1e-05	-10.4	0.37	-3	0.37	1071	1537	-1
Plesovice-B09	Plešovice	337.1	0.282483	8e-06	0.00014	1e-06	0.006681	5e-05	-10.2	0.28	-2.8	0.28	1063	1524	-1
Plesovice-B10	Plešovice	337.1	0.282482	1.4e-05	0.000154	1e-06	0.00787	3.3e-05	-10.3	0.51	-2.9	0.51	1066	1528	-1
Plesovice-B11	Plešovice	337.1	0.282477	7e-06	0.000155	0	0.007268	1e-05	-10.4	0.25	-3.1	0.25	1072	1539	-1
Plesovice-B12	Plešovice	337.1	0.282476	8e-06	0.000158	0	0.00759	1.6e-05	-10.5	0.28	-3.1	0.28	1073	1539	-1
Note: The obtained 176Hf/177Hf values of standard zircons are consistent with their recommended values within error. The recommended 176Hf/177Hf value of zircon 91500 is 0.282308 ± 0.000008 (2σ, Blichert-Toft, 2008); the value of zircon GJ-1 is 0.282000 ± 0.000005 (2σ, Morel et al., 2008); the value of zircon Temora 2 is 0.282686 ± 0.000008 (2σ, Woodhead and Hergt, 2005); and the value of zircon …
