# Supplementary material for: Coexisting divergent and convergent plate boundary assemblages indicate plate tectonics in the Neoarchean
Source: Nat Commun. 2022 Oct 28;13:6450. doi: 10.1038/s41467-022-34214-8 (PMC9616927; doi:10.1038/s41467-022-34214-8)
Supplement: Supplementary file 7 — Supplementary Data 4 [file 41467_2022_34214_MOESM7_ESM.xlsx]

## Sheet: Data 4
Supplementary Data 4. Bulk compositions used in thermodynamic and trace element modelling.
	IAB-AV, N=6	MORB-AV, N=21
Major element (mol%)
SiO2	56.22	54.13
TiO2	0.78	1.04
Al2O3	10.03	9.52
FeO	8.44	11.23
MgO	10.22	10.47
CaO	10.3	10.26
K2O	0.13	0.14
Na2O	3.46	2.65
O	0.42	0.56
H2O	5.75	5.75
Trace element (ppm)
Cs	0.24	0.16
Rb	3.08	2.5
Ba	23.43	25.52
Th	0.29	0.31
U	0.08	0.09
Nb	3.75	3.52
Ta	0.21	0.24
La	3.74	3.77
Ce	10.39	10.32
Pr	1.69	1.68
Pb	3.21	2.49
Sr	123	127
Nd	8.81	8.7
Sm	2.92	2.93
Zr	74.4	72.7
Hf	1.66	2.03
Ti	7753	7272
Eu	1.04	1.05
Gd	3.76	3.88
Tb	0.71	0.73
Dy	4.66	4.71
Y	28.36	28.15
Ho	1	1.01
Er	2.85	2.94
Tm	0.44	0.44
Yb	2.83	2.85
Lu	0.43	0.43
Note: 1) IAB-AV: average composition of the IAB-type basaltic rocks in the Central Belt the Angou Complex. 2) MORB-AV: average composition of the MORB-type basaltic rocks in the Eastern Belt the Angou Complex.
