# Supplementary material for: Coexisting divergent and convergent plate boundary assemblages indicate plate tectonics in the Neoarchean
Source: Nat Commun. 2022 Oct 28;13:6450. doi: 10.1038/s41467-022-34214-8 (PMC9616927; doi:10.1038/s41467-022-34214-8)
Supplement: Supplementary file 8 — Supplementary Data 5 [file 41467_2022_34214_MOESM8_ESM.xlsx]

## Sheet: Data 5
Supplementary Data 5. Mineral/melt partition coefficients used in trace element modelling.
D	Cs	Rb	Ba	Th	U	Nb	Ta	La	Ce	Pr	Pb	Sr	Nd	Sm	Zr	Hf	Ti	Eu	Gd	Tb	Dy	Y	Ho	Er	Tm	Yb	Lu
Clinopyroxene	0.0026	0.01	0.006	0.104	0.032	0.007	0.028	0.028	0.059	0.116	0.022	0.032	0.115	0.259	0.125	0.208	0.473	0.341	0.422	0.502	0.57	0.603	0.616	0.64	0.644	0.635	0.617
Orthopyroxene	0.047	0.047	0.047	0.13	0.089	0.01	0.126	0.0003	0.0007	0.0014	0.047	0.047	0.0028	0.0085	0.031	0.246	0.5	0.68	0.02	0.03	0.043	0.054	0.06	0.079	0.101	0.125	0.149
Plagioclase	0.087	0.068	1.016	0.095	0.091	0.239	0.053	0.358	0.339	0.316	0.77	6.65	0.289	0.237	0.078	0.069	0.078	2.17	0.192	0.17	0.15	0.138	0.132	0.117	0.104	0.094	0.085
Amphibole	0.166	0.055	0.046	0.055	0.05	0.274	0.477	0.319	0.56	0.898	0.175	0.389	1.32	2.09	0.417	0.781	4.03	1.79	2.53	2.6	2.55	2.47	2.41	2.22	2	1.79	1.59
Mica	0.63	2.25	6	0.01	0.1	0.085	0.107	0.02	0.03	0.008	0.1	0.1	0.03	0.04	0.023	0.023	3.5	0.031	0.04	0.05	0.06	0.07	0.08	0.09	0.1	0.11	0.12
Garnet	0.0001	0.0007	0.0004	0.0075	0.024	0.04	0.08	0.028	0.08	0.15	0.032	0.019	0.222	1.43	0.537	0.431	2.63	1.54	4.84	7.8	11.5	14.1	15.3	18.8	21.5	23.2	24.1
Magnetite	0.001	0.001	0.001	0.02	0.02	0.04	0.04	0.015	0.016	0.018	0.022	0.022	0.026	0.024	0.12	0.97	5	0.025	0.018	0.019	0.018	0.018	0.018	0.018	0.018	0.018	0.018
Ilmenite	0.025	0.025	0.018	0.09	0.09	3	2.7	0.015	0.012	0.011	0.0078	0.0022	0.01	0.009	2.3	2.4	12.5	0.01	0.011	0.018	0.02	0.037	0.035	0.067	0.102	0.13	0.19
Titanite	0.3	0.5	1.5	0.16	0.14	2.2	6.55	4.73	7.57	9	0.04	2.68	12.4	14	1.92	2.43	67	13.8	11.9	10	8.27	5.42	5.5	5.54	4	3.02	2
Zircon	4.4	4	4	62	298	50	50	26.6	23.5	20	0.001	20	21.7	17.7	130	450	10	12.1	15	37.3	60	80	120	200	300	490	632
Epidote	0.0045	0.0045	0.408	156	1.29	0.226	0.226	2.05	2.44	2.86	0.5	2	3.34	4.22	0.1	10	0.375	3.78	4.67	4.67	4.5	4.3	4.18	3.78	3.36	2.96	2.59
Allanite	0.038	0.0765	11.21	2418	20	3.5	3.5	1005	725	489	0.53	10.3	308	116	0.13	18.9	1.66	4.34	42.4	24.3	13.4	9.18	7.55	4.35	2.58	1.59	1.02
Apatite	0.05	0.1	0.45	23	25	0.05	0.05	12	15	17	0.1	1.4	19	20	16	16	14	13	20	19	18	17.5	16.8	15.5	14.2	13	10
Rutile	0.01	0.0076	0.0043	0.2	0.2	42.8	68	0.0057	0.0065	0.0073	0.0154	0.036	0.0082	0.0954	3.7	4.97	45	0.00037	0.0106	0.0111	0.0116	0.0118	0.0119	0.0122	0.0124	0.0126	0.0127
Note: Mineral/melt partition coefficients are from Bédard (2006). Bédard, J. H. A catalytic delamination-driven model for coupled genesis of Archaean crust and sub-continental lithospheric mantle. Geochim. Cosmochim. Ac. 70, 1188-1214 (2006).
