# Supplementary material for: Coexisting divergent and convergent plate boundary assemblages indicate plate tectonics in the Neoarchean
Source: Nat Commun. 2022 Oct 28;13:6450. doi: 10.1038/s41467-022-34214-8 (PMC9616927; doi:10.1038/s41467-022-34214-8)
Supplement: Supplementary file 9 — Supplementary Data 6 [file 41467_2022_34214_MOESM9_ESM.xlsx]

## Sheet: Data 6
Supplementary Data 6. Results of modal batch melting using the average compositions of MORB-type and IAB-type basaltic rocks from the Angou Complex, southern North China Craton.
Step	P-T conditions			Modelled mass fractions (wt%) of residual mineral phases and melt																	Normalized residue percentage at a given P-T condition															Modelled results (modal batch melting: Cl=Co/[F+D*(1-F)])
	Temperature (T, °C)	Pressure (P, bar)	T/P (°C/GPa)	Clinopyroxene	Orthopyroxene	Plagioclase	Amphibole	Mica	Garnet	Magnetite	Ilmenite	Titanite	Zircon	Epidote	Allanite	Apatite	Rutile	Quartz	Melt	SUM_SOLID	Cpx	Opx	Plag	Amp	Biot	Garnet	Magn	Ilmen	Titan	Zircon	Epidote	Allanite	Apatite	Rutile	q	F_MELT	Cs	Rb	Ba	Th	U	Nb	Ta	La	Ce	Pr	Pb	Sr	Nd
Partial melting of an average composition of MORB-type basalt (MORB-AV)
1	750	5000	1500	0	0	0.2145	0.6591	0	0	0	0.011	0	0	0	0	0	0	0.0695	0.0459	0.9541	0	0	0.2248	0.6908	0	0	0	0.0115	0	0	0	0	0	0	0.0728	0.0459	1.38	31.73	79.59	2.8	0.85	12.07	0.52	11.21	21.29	2.4	9.82	71.43	9.01
2	750	6000	1250	0	0	0.1833	0.6827	0	0	0	0.0096	0	0	0	0	0	0	0.086	0.0384	0.9616	0	0	0.1906	0.71	0	0	0	0.01	0	0	0	0	0	0	0.0895	0.0384	1.43	34.72	91.45	3.08	0.93	12.58	0.52	11.6	21.51	2.39	10.72	81.09	8.88
3	750	7000	1071.43	0	0	0.1545	0.7043	0	0	0	0.0083	0	0	0	0	0	0	0.1005	0.0323	0.9677	0	0	0.1597	0.7278	0	0	0	0.0086	0	0	0	0	0	0	0.1039	0.0323	1.47	37.63	105.58	3.35	1.02	13.06	0.52	11.96	21.67	2.37	11.67	92.57	8.75
4	750	8000	937.5	0.0034	0	0.1268	0.7209	0	0	0	0.0071	0	0	0	0	0	0	0.1138	0.028	0.972	0.0035	0	0.1305	0.7416	0	0	0	0.0074	0	0	0	0	0	0	0.117	0.028	1.51	40.27	123.22	3.6	1.1	13.53	0.52	12.31	21.87	2.37	12.72	107.2	8.67
5	750	9000	833.333	0	0	0.0928	0.7506	0	0	0	0.0001	0.0072	0	0	0	0	0	0.1276	0.0218	0.9782	0	0	0.0949	0.7673	0	0	0	0.0001	0.0073	0	0	0	0	0	0.1304	0.0218	1.53	42.17	145.21	3.97	1.22	14.12	0.48	11.38	19.68	2.15	14.25	129.99	7.81
6	750	10000	750	0.0099	0	0.0679	0.7563	0	0	0	0	0.0076	0	0	0	0	0	0.1388	0.0196	0.9804	0.0101	0	0.0692	0.7714	0	0	0	0	0.0077	0	0	0	0	0	0.1416	0.0196	1.56	44.18	173.87	4.15	1.29	14.44	0.48	11.63	19.82	2.15	15.66	157.15	7.78
7	750	11000	681.818	0.0196	0	0.0499	0.7144	0	0.0399	0	0	0.0096	0	0	0	0	0	0.1413	0.0254	0.9746	0.0201	0	0.0512	0.733	0	0.0409	0	0	0.0098	0	0	0	0	0	0.145	0.0254	1.59	42.13	189.78	3.96	1.23	14.65	0.48	11.74	20	2.18	16.79	186.48	7.92
8	750	12000	625	0.0293	0	0.0384	0.6466	0	0.1003	0	0	0.0124	0	0	0	0	0	0.1379	0.035	0.965	0.0304	0	0.0398	0.6701	0	0.104	0	0	0.0128	0	0	0	0	0	0.143	0.035	1.6	38.59	191.13	3.62	1.11	14.83	0.48	11.78	20.23	2.24	17.6	213.67	8.17
9	750	13000	576.923	0.0394	0	0.0279	0.5891	0	0.1511	0	0	0.0146	0	0	0	0	0	0.1352	0.0427	0.9573	0.0411	0	0.0292	0.6153	0	0.1579	0	0	0.0153	0	0	0	0	0	0.1412	0.0427	1.63	36.31	194.68	3.4	1.03	15.05	0.48	11.86	20.49	2.29	18.47	246.59	8.41
10	750	14000	535.714	0.0762	0	0.0228	0.5011	0	0.2106	0	0	0	0	0	0	0	0.0073	0.1275	0.0545	0.9455	0.0806	0	0.0241	0.53	0	0.2228	0	0	0	0	0	0	0	0.0077	0.1349	0.0545	1.71	36.39	231.21	3.05	0.93	7.24	0.26	16.2	28.52	3.07	19.04	302.73	11.32
11	750	15000	500	0.0902	0	0.0114	0.4546	0	0.2502	0	0	0	0	0	0	0	0.0081	0.1258	0.0596	0.9404	0.096	0	0.0122	0.4834	0	0.2661	0	0	0	0	0	0	0	0.0086	0.1338	0.0596	1.76	35.58	252.52	2.94	0.89	6.9	0.24	17.11	30.24	3.26	20.28	385.49	12.09
12	750	16000	468.75	0.1066	0	0	0.4098	0	0.287	0	0	0	0	0	0	0	0.0088	0.124	0.0638	0.9362	0.1138	0	0	0.4378	0	0.3066	0	0	0	0	0	0	0	0.0094	0.1324	0.0638	1.81	35.11	280.78	2.86	0.87	6.63	0.23	18.17	32.2	3.48	21.78	531.37	12.94
13	750	17000	441.176	0.1285	0	0	0.3466	0	0.3298	0	0	0	0	0	0	0	0.0098	0.1169	0.0684	0.9316	0.1379	0	0	0.372	0	0.354	0	0	0	0	0	0	0	0.0105	0.1255	0.0684	1.9	34.57	274.71	2.76	0.84	6.29	0.22	19.47	35.03	3.82	22.48	577.19	14.35
14	750	18000	416.667	0.1573	0	0	0.2782	0.0006	0.3713	0	0	0	0	0	0	0	0.0107	0.1095	0.0724	0.9276	0.1695	0	0	0.2999	0.0007	0.4003	0	0	0	0	0	0	0	0.0115	0.1181	0.0724	2.01	33.84	260.45	2.66	0.82	6.03	0.21	21.23	38.87	4.28	23.46	639.45	16.31
15	750	19000	394.737	0.1954	0	0	0.2014	0.0039	0.4111	0	0	0	0	0	0	0	0.0116	0.1017	0.075	0.925	0.2112	0	0	0.2177	0.0042	0.4444	0	0	0	0	0	0	0	0.0125	0.1099	0.075	2.15	31.7	215.07	2.6	0.81	5.83	0.21	23.9	44.7	4.98	25	734.29	19.38
16	750	20000	375	0.2399	0	0	0.1223	0.006	0.4476	0	0	0	0	0	0	0	0.0124	0.0945	0.0775	0.9225	0.26	0	0	0.1326	0.0065	0.4852	0	0	0	0	0	0	0	0.0134	0.1024	0.0775	2.34	30.64	194.36	2.52	0.8	5.68	0.2	27.48	52.94	6	26.86	867.79	24.07
17	760	5000	1520	0	0	0.2196	0.6543	0	0	0	0.0106	0	0	0	0	0	0	0.0661	0.0495	0.9505	0	0	0.231	0.6883	0	0	0	0.0111	0	0	0	0	0	0	0.0695	0.0495	1.35	30.57	77.35	2.7	0.81	11.98	0.52	11.09	21.18	2.4	9.62	70	9.02
18	760	6000	1266.67	0	0	0.1883	0.6782	0	0	0	0.0092	0	0	0	0	0	0	0.0829	0.0414	0.9586	0	0	0.1965	0.7075	0	0	0	0.0095	0	0	0	0	0	0	0.0865	0.0414	1.41	33.54	88.7	2.98	0.9	12.51	0.52	11.48	21.41	2.39	10.5	79.28	8.89
19	760	7000	1085.71	0	0	0.1593	0.7002	0	0	0	0.0078	0	0	0	0	0	0	0.0978	0.0349	0.9651	0	0	0.1651	0.7255	0	0	0	0.0081	0	0	0	0	0	0	0.1013	0.0349	1.45	36.43	102.23	3.25	0.99	13.01	0.52	11.84	21.59	2.37	11.44	90.35	8.77
20	760	8000	950	0.0081	0	0.1304	0.7124	0	0	0	0.0067	0	0	0	0	0	0	0.1113	0.0311	0.9689	0.0083	0	0.1346	0.7353	0	0	0	0.007	0	0	0	0	0	0	0.1148	0.0311	1.49	38.75	119.2	3.45	1.06	13.5	0.52	12.23	21.87	2.38	12.5	105.04	8.72
21	760	9000	844.444	0.0172	0	0.1024	0.7226	0	0	0	0.0058	0	0	0	0	0	0	0.1239	0.0281	0.9719	0.0177	0	0.1053	0.7435	0	0	0	0.006	0	0	0	0	0	0	0.1275	0.0281	1.53	40.97	141.51	3.63	1.13	13.99	0.53	12.63	22.17	2.38	13.71	124.67	8.69
22	760	10000	760	0.0147	0	0.0717	0.7483	0	0	0	0	0.0063	0	0	0	0	0	0.1365	0.0225	0.9775	0.015	0	0.0733	0.7655	0	0	0	0	0.0065	0	0	0	0	0	0.1397	0.0225	1.55	42.86	168.18	3.98	1.24	14.5	0.49	11.77	20.18	2.18	15.32	152.91	7.93
23	760	11000	690.909	0.025	0	0.0555	0.6872	0	0.0554	0	0	0.0092	0	0	0	0	0	0.136	0.0316	0.9684	0.0259	0	0.0574	0.7096	0	0.0572	0	0	0.0095	0	0	0	0	0	0.1405	0.0316	1.56	39.43	175.27	3.67	1.13	14.66	0.48	11.8	20.32	2.23	16.24	177.7	8.13
24	760	12000	633.333	0.0355	0	0.0441	0.6187	0	0.1153	0	0	0.0122	0	0	0	0	0	0.1326	0.0415	0.9585	0.0371	0	0.0461	0.6455	0	0.1203	0	0	0.0127	0	0	0	0	0	0.1384	0.0415	1.58	36.17	175.65	3.36	1.02	14.81	0.48	11.8	20.51	2.28	16.98	201.86	8.38
25	760	13000	584.615	0.052	0	0.0352	0.552	0	0.169	0	0	0.011	0	0	0	0	0.0016	0.1285	0.0507	0.9493	0.0548	0	0.0371	0.5815	0	0.178	0	0	0.0116	0	0	0	0	0.0017	0.1354	0.0507	1.61	34.35	181.99	3.11	0.94	12.12	0.41	12.55	22.02	2.46	17.67	231.33	9.09
26	760	14000	542.857	0.0843	0	0.0297	0.4697	0	0.2256	0	0	0	0	0	0	0	0.0075	0.1215	0.0617	0.9383	0.0898	0	0.0317	0.5006	0	0.2405	0	0	0	0	0	0	0	0.0079	0.1295	0.0617	1.68	33.95	205.22	2.83	0.86	7.12	0.25	16.18	29.02	3.16	18.21	274.84	11.75
27	760	15000	506.667	0.099	0	0.019	0.4225	0	0.2647	0	0	0	0	0	0	0	0.0083	0.1196	0.0669	0.9331	0.1061	0	0.0204	0.4529	0	0.2837	0	0	0	0	0	0	0	0.0089	0.1282	0.0669	1.72	33.2	220.15	2.74	0.83	6.79	0.24	17.08	30.82	3.37	19.27	337.28	12.58
28	760	16000	475	0.1155	0	0.0051	0.3818	0	0.2987	0	0	0	0	0	0	0	0.0089	0.119	0.071	0.929	0.1243	0	0.0055	0.411	0	0.3215	0	0	0	0	0	0	0	0.0096	0.1281	0.071	1.77	32.82	247.66	2.67	0.81	6.55	0.23	18.11	32.74	3.58	20.81	469.24	13.43
29	760	17000	447.059	0.1382	0	0	0.3248	0	0.3379	0	0	0	0	0	0	0	0.0098	0.114	0.0753	0.9247	0.1494	0	0	0.3513	0	0.3654	0	0	0	0	0	0	0	0.0106	0.1233	0.0753	1.85	32.45	256.74	2.59	0.79	6.26	0.22	19.43	35.52	3.91	21.93	580.17	14.81
30	760	18000	422.222	0.168	0	0	0.2558	0	0.3793	0	0	0	0	0	0	0	0.0108	0.1066	0.0796	0.9204	0.1825	0	0	0.2779	0	0.4121	0	0	0	0	0	0	0	0.0117	0.1158	0.0796	1.96	32.18	253.2	2.5	0.77	5.98	0.21	21.16	39.48	4.39	22.84	643.11	16.92
31	760	19000	400	0.2071	0	0	0.1783	0.0022	0.4195	0	0	0	0	0	0	0	0.0117	0.0987	0.0826	0.9174	0.2258	0	0	0.1943	0.0024	0.4572	0	0	0	0	0	0	0	0.0127	0.1076	0.0826	2.1	30.85	222.32	2.43	0.76	5.77	0.21	23.78	45.49	5.14	24.25	738.64	20.26
32	760	20000	380	0.254	0	0	0.0962	0.0046	0.4565	0	0	0	0	0	0	0	0.0125	0.0912	0.0851	0.9149	0.2776	0	0	0.1051	0.005	0.4989	0	0	0	0	0	0	0	0.0137	0.0997	0.0851	2.29	29.7	197.34	2.36	0.75	5.61	0.2	27.5	54.47	6.29	26.1	880.54	25.7
33	770	5000	1540	0	0	0.2243	0.6494	0	0	0	0.0102	0	0	0	0	0	0	0.0626	0.0535	0.9465	0	0	0.237	0.6861	0	0	0	0.0108	0	0	0	0	0	0	0.0662	0.0535	1.33	29.39	75.21	2.6	0.78	11.88	0.52	10.95	21.06	2.4	9.43	68.68	9.03
34	770	6000	1283.33	0	0	0.1932	0.6736	0	0	0	0.0087	0	0	0	0	0	0	0.0797	0.0448	0.9552	0	0	0.2023	0.7052	0	0	0	0.0091	0	0	0	0	0	0	0.0834	0.0448	1.38	32.33	86.04	2.87	0.87	12.43	0.52	11.35	21.3	2.38	10.29	77.58	8.9
35	770	7000	1100	0.0053	0	0.1629	0.6905	0	0	0	0.0074	0	0	0	0	0	0	0.0949	0.0389	0.9611	0.0055	0	0.1695	0.7185	0	0	0	0.0077	0	0	0	0	0	0	0.0987	0.0389	1.43	34.89	99.11	3.1	0.94	12.96	0.52	11.75	21.58	2.38	11.23	88.77	8.83
36	770	8000	962.5	0.0135	0	0.1339	0.7029	0	0	0	0.0064	0	0	0	0	0	0	0.1086	0.0348	0.9652	0.014	0	0.1387	0.7282	0	0	0	0.0066	0	0	0	0	0	0	0.1125	0.0348	1.47	37.17	115.23	3.29	1.01	13.46	0.53	12.15	21.88	2.39	12.27	103	8.79
37	770	9000	855.556	0.0215	0	0.1062	0.7144	0	0	0	0.0054	0	0	0	0	0	0	0.1213	0.0312	0.9688	0.0222	0	0.1097	0.7374	0	0	0	0.0056	0	0	0	0	0	0	0.1252	0.0312	1.51	39.41	136.01	3.48	1.08	13.96	0.53	12.54	22.16	2.39	13.43	121.51	8.75
38	770	10000	770	0.02	0	0.0756	0.7395	0	0	0	0.0001	0.005	0	0	0	0	0	0.1341	0.0257	0.9743	0.0206	0	0.0776	0.759	0	0	0	0.0001	0.0052	0	0	0	0	0	0.1376	0.0257	1.53	41.45	162.49	3.79	1.18	14.54	0.5	11.93	20.58	2.23	14.98	148.78	8.1
39	770	11000	700	0.0315	0	0.061	0.6581	0	0.0714	0	0	0.009	0	0	0	0	0	0.1304	0.0386	0.9614	0.0328	0	0.0634	0.6845	0	0.0742	0	0	0.0094	0	0	0	0	0	0.1357	0.0386	1.54	36.74	162.09	3.38	1.04	14.63	0.49	11.83	20.63	2.28	15.71	169.95	8.34
40	770	12000	641.667	0.0426	0	0.0496	0.5892	0	0.1307	0	0	0.0121	0	0	0	0	0	0.127	0.0487	0.9513	0.0448	0	0.0521	0.6194	0	0.1374	0	0	0.0127	0	0	0	0	0	0.1335	0.0487	1.55	33.8	161.92	3.11	0.95	14.75	0.49	11.8	20.77	2.33	16.38	191.73	8.6
41	770	13000	592.308	0.0781	0	0.045	0.4935	0	0.1957	0	0	0	0	0	0	0	0.0066	0.1184	0.0627	0.9373	0.0833	0	0.048	0.5264	0	0.2088	0	0	0	0	0	0	0	0.0071	0.1263	0.0627	1.61	32.8	177.93	2.76	0.84	7.49	0.27	15.32	27.73	3.03	16.71	220.36	11.3
42	770	14000	550	0.0932	0	0.0363	0.4367	0	0.2413	0	0	0	0	0	0	0	0.0077	0.1151	0.0697	0.9303	0.1002	0	0.039	0.4694	0	0.2594	0	0	0	0	0	0	0	0.0082	0.1238	0.0697	1.65	31.62	184.03	2.63	0.8	6.99	0.25	16.14	29.56	3.26	17.43	252.78	12.22
43	770	15000	513.333	0.1085	0	0.0262	0.3888	0	0.2799	0	0	0	0	0	0	0	0.0085	0.1131	0.075	0.925	0.1173	0	0.0283	0.4204	0	0.3026	0	0	0	0	0	0	0	0.0092	0.1222	0.075	1.69	30.92	194.75	2.55	0.77	6.65	0.24	17.03	31.43	3.48	18.35	301.66	13.14
44	770	16000	481.25	0.1255	0	0.0132	0.3474	0	0.3134	0	0	0	0	0	0	0	0.0092	0.1122	0.0792	0.9208	0.1362	0	0.0143	0.3772	0	0.3404	0	0	0	0	0	0	0	0.01	0.1219	0.0792	1.73	30.56	214.04	2.48	0.76	6.42	0.23	18.04	33.43	3.71	19.66	395.54	14.09
45	770	17000	452.941	0.1483	0	0	0.3009	0	0.3472	0	0	0	0	0	0	0	0.0099	0.1106	0.0831	0.9169	0.1617	0	0	0.3282	0	0.3787	0	0	0	0	0	0	0	0.0108	0.1206	0.0831	1.8	30.34	239.06	2.42	0.74	6.2	0.22	19.35	36.04	4.01	21.33	582.91	15.34
46	770	18000	427.778	0.1795	0	0	0.2307	0	0.3886	0	0	0	0	0	0	0	0.0109	0.103	0.0873	0.9127	0.1966	0	0	0.2528	0	0.4258	0	0	0	0	0	0	0	0.012	0.1128	0.0873	1.9	30.13	236.11	2.34	0.72	5.91	0.21	21.12	40.21	4.54	22.22	647.88	17.66
47	770	19000	405.263	0.2189	0	0	0.1537	0.0002	0.429	0	0	0	0	0	0	0	0.0118	0.0952	0.0912	0.9088	0.2408	0	0	0.1691	0.0003	0.4721	0	0	0	0	0	0	0	0.013	0.1047	0.0912	2.04	29.97	231.61	2.27	0.71	5.69	0.21	23.58	46.26	5.31	23.43	741.42	21.26
48	770	20000	385	0.2681	0	0	0.0686	0.003	0.4666	0	0	0	0	0	0	0	0.0127	0.0874	0.0936	0.9064	0.2957	0	0	0.0757	0.0033	0.5148	0	0	0	0	0	0	0	0.014	0.0964	0.0936	2.23	28.71	200.84	2.21	0.7	5.53	0.2	27.43	56.05	6.61	25.26	891.83	27.64
49	780	5000	1560	0.0022	0	0.2286	0.642	0	0	0	0.0098	0	0	0	0	0	0	0.059	0.0585	0.9415	0.0023	0	0.2428	0.6819	0	0	0	0.0104	0	0	0	0	0	0	0.0626	0.0585	1.3	28.07	73.11	2.49	0.75	11.77	0.51	10.82	20.95	2.4	9.24	67.55	9.06
50	780	6000	1300	0.0071	0	0.1968	0.6612	0	0	0	0.0084	0	0	0	0	0	0	0.0762	0.0503	0.9497	0.0074	0	0.2073	0.6962	0	0	0	0.0089	0	0	0	0	0	0	0.0802	0.0503	1.35	30.68	83.4	2.72	0.82	12.34	0.52	11.25	21.29	2.4	10.08	76.38	8.98
51	780	7000	1114.29	0.0132	0	0.1664	0.6777	0	0	0	0.0072	0	0	0	0	0	0	0.0917	0.044	0.956	0.0138	0	0.174	0.7089	0	0	0	0.0075	0	0	0	0	0	0	0.0959	0.044	1.4	33.15	95.88	2.93	0.89	12.89	0.52	11.67	21.61	2.4	11.01	87.31	8.92
52	780	8000	975	0.0197	0	0.1375	0.6922	0	0	0	0.006	0	0	0	0	0	0	0.1056	0.0389	0.9611	0.0205	0	0.1431	0.7202	0	0	0	0.0063	0	0	0	0	0	0	0.1099	0.0389	1.45	35.5	111.2	3.13	0.96	13.41	0.53	12.07	21.9	2.4	12.03	100.96	8.86
53	780	9000	866.667	0.0265	0	0.1102	0.7051	0	0	0	0.005	0	0	0	0	0	0	0.1184	0.0348	0.9652	0.0274	0	0.1142	0.7306	0	0	0	0.0052	0	0	0	0	0	0	0.1227	0.0348	1.48	37.78	130.55	3.32	1.03	13.91	0.53	12.45	22.16	2.4	13.15	118.43	8.81
54	780	10000	780	0.0363	0	0.0861	0.6912	0	0.0187	0	0.0049	0	0	0	0	0	0	0.1267	0.0361	0.9639	0.0376	0	0.0893	0.7171	0	0.0194	0	0.0051	0	0	0	0	0	0	0.1315	0.0361	1.51	38.26	150.51	3.35	1.04	14.33	0.54	12.93	22.78	2.45	14.26	140.49	8.98
55	780	11000	709.091	0.039	0	0.0661	0.6273	0	0.0878	0	0	0.0089	0	0	0	0	0	0.1246	0.0463	0.9537	0.0409	0	0.0694	0.6578	0	0.0921	0	0	0.0093	0	0	0	0	0	0.1306	0.0463	1.51	34.11	150.15	3.11	0.95	14.57	0.5	11.83	20.91	2.33	15.19	163.13	8.57
56	780	12000	650	0.0713	0	0.0593	0.5269	0	0.1588	0	0	0	0	0	0	0	0.0055	0.1162	0.0619	0.9381	0.076	0	0.0633	0.5617	0	0.1693	0	0	0	0	0	0	0	0.0059	0.1238	0.0619	1.55	32.12	159.39	2.73	0.83	8.07	0.29	14.49	26.36	2.89	15.51	185.13	10.77
57	780	13000	600	0.0874	0	0.0509	0.459	0	0.2127	0	0	0	0	0	0	0	0.0069	0.1118	0.0713	0.9287	0.0941	0	0.0548	0.4943	0	0.229	0	0	0	0	0	0	0	0.0074	0.1204	0.0713	1.58	30.45	161.89	2.56	0.78	7.31	0.27	15.29	28.24	3.13	16.06	207.51	11.76
58	780	14000	557.143	0.103	0	0.0424	0.402	0	0.2578	0	0	0	0	0	0	0	0.0079	0.1085	0.0784	0.9216	0.1117	0	0.046	0.4362	0	0.2797	0	0	0	0	0	0	0	0.0086	0.1177	0.0784	1.61	29.4	166.41	2.44	0.74	6.83	0.25	16.1	30.14	3.37	16.69	235.05	12.76
59	780	15000	520	0.1187	0	0.0329	0.3535	0	0.296	0	0	0	0	0	0	0	0.0088	0.1062	0.0839	0.9161	0.1296	0	0.0359	0.3859	0	0.3231	0	0	0	0	0	0	0	0.0096	0.1159	0.0839	1.64	28.76	174.26	2.36	0.72	6.5	0.24	16.97	32.08	3.61	17.48	274.47	13.78
60	780	16000	487.5	0.1362	0	0.0208	0.3113	0	0.3291	0	0	0	0	0	0	0	0.0095	0.1051	0.0881	0.9119	0.1493	0	0.0228	0.3414	0	0.3609	0	0	0	0	0	0	0	0.0104	0.1153	0.0881	1.69	28.41	188.11	2.31	0.7	6.27	0.23	17.96	34.18	3.86	18.6	344.67	14.84
61	780	17000	458.824	0.1589	0	0.0029	0.2715	0	0.3593	0	0	0	0	0	0	0	0.0101	0.1054	0.0919	0.9081	0.175	0	0.0032	0.2989	0	0.3957	0	0	0	0	0	0	0	0.0111	0.1161	0.0919	1.74	28.25	215.97	2.26	0.69	6.09	0.22	19.25	36.69	4.14	20.44	539	16.05
62	780	18000	433.333	0.1913	0	0	0.2037	0	0.3991	0	0	0	0	0	0	0	0.0111	0.0988	0.096	0.904	0.2116	0	0	0.2253	0	0.4415	0	0	0	0	0	0	0	0.0123	0.1093	0.096	1.84	28.11	219.47	2.19	0.68	5.83	0.21	21.04	41	4.69	21.54	652.17	18.53
63	780	19000	410.526	0.232	0	0	0.1255	0	0.4397	0	0	0	0	0	0	0	0.0121	0.0909	0.0999	0.9001	0.2577	0	0	0.1394	0	0.4885	0	0	0	0	0	0	0	0.0134	0.101	0.0999	1.97	28.1	218.34	2.12	0.66	5.6	0.2	23.52	47.4	5.55	22.69	748.73	22.6
64	780	20000	390	0.2822	0	0	0.0395	0.0012	0.4781	0	0	0	0	0	0	0	0.013	0.083	0.103	0.897	0.3146	0	0	0.044	0.0014	0.533	0	0	0	0	0	0	0	0.0145	0.0925	0.103	2.16	27.68	205.14	2.06	0.66	5.43	0.2	27.28	57.67	6.98	24.33	901.12	29.99
65	790	5000	1580	0.0281	0.0373	0.2445	0.5512	0	0	0	0.0117	0	0	0	0	0	0	0.0433	0.0839	0.9161	0.0307	0.0407	0.2669	0.6017	0	0	0	0.0128	0	0	0	0	0	0	0.0473	0.0839	1.21	23.11	65.12	1.98	0.6	11.4	0.52	10.73	21.76	2.57	8.64	64.09	9.95
66	790	6000	1316.67	0.0184	0	0.2002	0.6435	0	0	0	0.0083	0	0	0	0	0	0	0.072	0.0576	0.9424	0.0195	0	0.2124	0.6828	0	0	0	0.0088	0	0	0	0	0	0	0.0764	0.0576	1.32	28.77	80.55	2.53	0.77	12.23	0.52	11.15	21.33	2.42	9.87	75.3	9.11
67	790	7000	1128.57	0.0221	0	0.1701	0.663	0	0	0	0.0069	0	0	0	0	0	0	0.088	0.0498	0.9502	0.0233	0	0.179	0.6978	0	0	0	0.0073	0	0	0	0	0	0	0.0926	0.0498	1.37	31.32	92.46	2.75	0.84	12.79	0.53	11.57	21.63	2.42	10.78	85.79	9.02
68	790	8000	987.5	0.0269	0	0.1413	0.6799	0	0	0	0.0057	0	0	0	0	0	0	0.1023	0.0438	0.9562	0.0281	0	0.1478	0.711	0	0	0	0.006	0	0	0	0	0	0	0.107	0.0438	1.42	33.75	107.01	2.96	0.91	13.34	0.53	11.97	21.91	2.41	11.77	98.86	8.94
69	790	9000	877.778	0.0322	0	0.1142	0.6947	0	0	0	0.0046	0	0	0	0	0	0	0.1153	0.0389	0.9611	0.0335	0	0.1188	0.7228	0	0	0	0.0048	0	0	0	0	0	0	0.12	0.0389	1.46	36.07	125.16	3.16	0.98	13.85	0.53	12.35	22.16	2.41	12.86	115.44	8.88
70	790	10000	790	0.0451	0	0.0923	0.6529	0	0.039	0	0.0055	0	0	0	0	0	0	0.1197	0.0454	0.9546	0.0473	0	0.0967	0.684	0	0.0409	0	0.0058	0	0	0	0	0	0	0.1254	0.0454	1.48	34.9	138.12	3.04	0.94	14.16	0.54	12.92	23.18	2.52	13.75	134.88	9.3
71	790	11000	718.182	0.063	0	0.0746	0.5718	0	0.1128	0	0	0	0	0	0	0	0.0041	0.1146	0.0591	0.9409	0.067	0	0.0793	0.6077	0	0.1198	0	0	0	0	0	0	0	0.0043	0.1218	0.0591	1.49	31.95	144.93	2.74	0.84	9.06	0.33	13.68	24.89	2.73	14.46	157.88	10.15
72	790	12000	658.333	0.0811	0	0.0648	0.4906	0	0.1771	0	0	0	0	0	0	0	0.0058	0.1092	0.0714	0.9286	0.0873	0	0.0698	0.5283	0	0.1907	0	0	0	0	0	0	0	0.0063	0.1176	0.0714	1.51	29.67	146.11	2.51	0.76	7.84	0.29	14.46	26.84	2.98	14.93	176.61	11.21
73	790	13000	607.692	0.0976	0	0.0563	0.4228	0	0.2303	0	0	0	0	0	0	0	0.0072	0.1049	0.0808	0.9192	0.1062	0	0.0613	0.46	0	0.2506	0	0	0	0	0	0	0	0.0078	0.1141	0.0808	1.54	28.22	148.09	2.36	0.72	7.11	0.26	15.24	28.78	3.23	15.42	196.75	12.28
74	790	14000	564.286	0.1136	0	0.0482	0.3656	0	0.2749	0	0	0	0	0	0	0	0.0083	0.1014	0.088	0.912	0.1245	0	0.0528	0.4009	0	0.3015	0	0	0	0	0	0	0	0.009	0.1112	0.088	1.56	27.28	151.52	2.26	0.69	6.64	0.24	16.04	30.74	3.49	15.98	220.63	13.38
75	790	15000	526.667	0.1298	0	0.0392	0.3166	0	0.3128	0	0	0	0	0	0	0	0.0091	0.099	0.0936	0.9064	0.1432	0	0.0432	0.3493	0	0.3451	0	0	0	0	0	0	0	0.0101	0.1092	0.0936	1.6	26.71	157.34	2.19	0.66	6.32	0.23	16.9	32.78	3.75	16.68	253.22	14.51
76	790	16000	493.75	0.1476	0	0.0279	0.2735	0	0.3456	0	0	0	0	0	0	0	0.0098	0.0976	0.0979	0.9021	0.1636	0	0.0309	0.3032	0	0.3832	0	0	0	0	0	0	0	0.0109	0.1082	0.0979	1.64	26.38	167.45	2.14	0.65	6.1	0.22	17.87	34.97	4.02	17.64	307.72	15.71
77	790	17000	464.706	0.1703	0	0.0114	0.2331	0	0.3755	0	0	0	0	0	0	0	0.0105	0.0976	0.1018	0.8982	0.1896	0	0.0127	0.2595	0	0.418	0	0	0	0	0	0	0	0.0117	0.1086	0.1018	1.69	26.22	187.05	2.1	0.64	5.93	0.22	19.11	37.6	4.34	19.17	439.39	17.09
78	790	18000	438.889	0.2035	0	0	0.1743	0	0.411	0	0	0	0	0	0	0	0.0113	0.0941	0.1058	0.8942	0.2276	0	0	0.1949	0	0.4596	0	0	0	0	0	0	0	0.0127	0.1052	0.1058	1.77	26.14	203.35	2.05	0.63	5.72	0.21	20.91	41.83	4.88	20.8	655.83	19.56
79	790	19000	415.789	0.2456	0	0	0.0949	0	0.4516	0	0	0	0	0	0	0	0.0123	0.086	0.1095	0.8905	0.2758	0	0	0.1066	0	0.5072	0	0	0	0	0	0	0	0.0138	0.0966	0.1095	1.9	26.17	202.65	1.98	0.62	5.49	0.2	23.43	48.67	5.82	21.92	756.01	24.25
80	790	20000	395	0.297	0	0	0.0078	0	0.4909	0	0	0	0	0	0	0	0.0133	0.0779	0.1132	0.8868	0.3349	0	0	0.0088	0	0.5536	0	0	0	0	0	0	0	0.015	0.0878	0.1132	2.08	26.31	202.74	1.92	0.61	5.32	0.19	27.11	59.56	7.42	23.4	911.38	33.04
81	800	5000	1600	0.0548	0.0813	0.2634	0.4482	0	0	0	0.0142	0	0	0	0	0	0	0.0245	0.1136	0.8864	0.0619	0.0917	0.2972	0.5056	0	0	0	0.016	0	0	0	0	0	0	0.0277	0.1136	1.11	19.14	57.67	1.6	0.49	10.93	0.53	10.59	22.71	2.8	8.01	60.38	11.18
82	800	6000	1333.33	0.0342	0.0115	0.2088	0.6019	0	0	0	0.0088	0	0	0	0	0	0	0.0636	0.0711	0.9289	0.0369	0.0124	0.2248	0.6479	0	0	0	0.0095	0	0	0	0	0	0	0.0684	0.0711	1.26	25.75	75.11	2.23	0.68	11.99	0.52	11.02	21.59	2.49	9.46	72.83	9.48
83	800	7000	1142.86	0.0324	0	0.1741	0.6462	0	0	0	0.0068	0	0	0	0	0	0	0.0837	0.0568	0.9432	0.0343	0	0.1846	0.6852	0	0	0	0.0072	0	0	0	0	0	0	0.0888	0.0568	1.34	29.4	88.83	2.57	0.79	12.67	0.53	11.45	21.65	2.44	10.52	84.17	9.14
84	800	8000	1000	0.0351	0	0.1455	0.6659	0	0	0	0.0055	0	0	0	0	0	0	0.0986	0.0495	0.9505	0.0369	0	0.1531	0.7006	0	0	0	0.0058	0	0	0	0	0	0	0.1037	0.0495	1.39	31.9	102.65	2.79	0.86	13.23	0.53	11.86	21.92	2.43	11.49	96.69	9.04
85	800	9000	888.889	0.0388	0	0.1183	0.683	0	0	0	0.0043	0	0	0	0	0	0	0.112	0.0436	0.9564	0.0406	0	0.1237	0.7142	0	0	0	0.0045	0	0	0	0	0	0	0.1171	0.0436	1.43	34.3	119.8	3	0.93	13.78	0.53	12.25	22.17	2.43	12.56	112.54	8.96
86	800	10000	800	0.0554	0	0.0982	0.6126	0	0.0593	0	0.0062	0	0	0	0	0	0	0.1124	0.0558	0.9442	0.0587	0	0.104	0.6489	0	0.0628	0	0.0066	0	0	0	0	0	0	0.119	0.0558	1.44	31.75	127.14	2.75	0.85	13.96	0.55	12.89	23.59	2.6	13.25	129.94	9.66
87	800	11000	727.273	0.0736	0	0.0799	0.5329	0	0.1325	0	0	0	0	0	0	0	0.0044	0.1072	0.0695	0.9305	0.0791	0	0.0859	0.5726	0	0.1424	0	0	0	0	0	0	0	0.0048	0.1152	0.0695	1.45	29.29	133.35	2.5	0.76	8.72	0.32	13.64	25.34	2.82	13.92	151.87	10.57
88	800	12000	666.667	0.0919	0	0.0699	0.4523	0	0.196	0	0	0	0	0	0	0	0.0062	0.1019	0.0818	0.9182	0.1001	0	0.0761	0.4926	0	0.2134	0	0	0	0	0	0	0	0.0067	0.111	0.0818	1.47	27.35	134.44	2.31	0.7	7.57	0.28	14.41	27.34	3.08	14.36	169.33	11.7
89	800	13000	615.385	0.1087	0	0.0614	0.3849	0	0.2486	0	0	0	0	0	0	0	0.0075	0.0975	0.0913	0.9087	0.1197	0	0.0676	0.4236	0	0.2736	0	0	0	0	0	0	0	0.0083	0.1073	0.0913	1.49	26.1	136.09	2.18	0.66	6.88	0.25	15.18	29.34	3.35	14.81	187.72	12.87
90	800	14000	571.429	0.125	0	0.0535	0.3275	0	0.2928	0	0	0	0	0	0	0	0.0086	0.094	0.0986	0.9014	0.1387	0	0.0593	0.3633	0	0.3248	0	0	0	0	0	0	0	0.0096	0.1043	0.0986	1.52	25.28	138.73	2.09	0.63	6.43	0.24	15.97	31.38	3.62	15.31	208.79	14.08
91	800	15000	533.333	0.1416	0	0.045	0.2779	0	0.3305	0	0	0	0	0	0	0	0.0095	0.0914	0.1042	0.8958	0.1581	0	0.0502	0.3102	0	0.3689	0	0	0	0	0	0	0	0.0106	0.102	0.1042	1.55	24.77	143.09	2.03	0.62	6.13	0.23	16.81	33.51	3.91	15.92	236.31	15.36
92	800	16000	500	0.1598	0	0.0345	0.2339	0	0.3632	0	0	0	0	0	0	0	0.0102	0.0897	0.1087	0.8913	0.1793	0	0.0387	0.2624	0	0.4075	0	0	0	0	0	0	0	0.0115	0.1006	0.1087	1.59	24.46	150.55	1.98	0.6	5.91	0.22	17.76	35.83	4.21	16.74	279.88	16.74
93	800	17000	470.588	0.1826	0	0.0193	0.1927	0	0.3927	0	0	0	0	0	0	0	0.0109	0.0893	0.1126	0.8874	0.2058	0	0.0217	0.2171	0	0.4426	0	0	0	0	0	0	0	0.0123	0.1006	0.1126	1.63	24.3	164.62	1.95	0.59	5.75	0.21	18.95	38.58	4.56	18.02	374.95	18.33
94	800	18000	444.444	0.2162	0	0	0.1425	0	0.4245	0	0	0	0	0	0	0	0.0116	0.0886	0.1167	0.8833	0.2448	0	0	0.1613	0	0.4805	0	0	0	0	0	0	0	0.0131	0.1003	0.1167	1.7	24.23	187.82	1.9	0.59	5.59	0.2	20.74	42.7	5.08	20.02	658.67	20.79
95	800	19000	421.053	0.2596	0	0	0.062	0	0.4651	0	0	0	0	0	0	0	0.0126	0.0804	0.1203	0.8797	0.2951	0	0	0.0704	0	0.5287	0	0	0	0	0	0	0	0.0144	0.0914	0.1203	1.83	24.29	187.52	1.85	0.58	5.37	0.2	23.29	50.03	6.14	21.1	762.32	26.28
96	800	20000	400	0.2983	0	0	0	0	0.4935	0	0	0	0	0	0	0	0.0133	0.0754	0.1195	0.8805	0.3388	0	0	0	0	0.5605	0	0	0	0	0	0	0	0.0152	0.0856	0.1195	1.99	25.03	192.69	1.85	0.58	5.26	0.19	26.35	58.78	7.43	22.55	888.78	33.44
97	810	5000	1620	0.0794	0.1226	0.2812	0.3509	0	0	0	0.0168	0	0	0	0	0	0	0.0055	0.1437	0.8563	0.0927	0.1431	0.3284	0.4097	0	0	0	0.0196	0	0	0	0	0	0	0.0064	0.1437	1.03	16.28	51.83	1.35	0.42	10.44	0.53	10.41	23.58	3.04	7.47	57.21	12.63
98	810	6000	1350	0.0582	0.0552	0.2318	0.4996	0	0	0	0.0114	0	0	0	0	0	0	0.0441	0.0997	0.9003	0.0647	0.0613	0.2575	0.5549	0	0	0	0.0127	0	0	0	0	0	0	0.049	0.0997	1.17	21.02	64.83	1.77	0.55	11.46	0.53	10.86	22.5	2.7	8.67	67.12	10.58
99	810	7000	1157.14	0.0439	0	0.1785	0.627	0	0	0	0.0067	0	0	0	0	0	0	0.0789	0.0651	0.9349	0.0469	0	0.191	0.6706	0	0	0	0.0071	0	0	0	0	0	0	0.0844	0.0651	1.3	27.41	84.99	2.38	0.73	12.51	0.53	11.31	21.67	2.46	10.23	82.46	9.28
100	810	8000	1012.5	0.0443	0	0.15	0.6499	0	0	0	0.0053	0	0	0	0	0	0	0.0943	0.0562	0.9438	0.047	0	0.1589	0.6886	0	0	0	0.0056	0	0	0	0	0	0	0.0999	0.0562	1.35	29.98	98.11	2.61	0.81	13.1	0.53	11.73	21.93	2.45	11.19	94.43	9.15
101	810	9000	900	0.0487	0	0.1232	0.655	0	0.01	0	0.0045	0	0	0	0	0	0	0.1063	0.0523	0.9477	0.0513	0	0.13	0.6912	0	0.0105	0	0.0048	0	0	0	0	0	0	0.1121	0.0523	1.4	31.64	112.65	2.75	0.85	13.61	0.54	12.17	22.36	2.47	12.18	109.45	9.18
102	810	10000	810	0.0668	0	0.1037	0.5709	0	0.0795	0	0.007	0	0	0	0	0	0	0.1048	0.0673	0.9327	0.0717	0	0.1112	0.6121	0	0.0852	0	0.0075	0	0	0	0	0	0	0.1123	0.0673	1.4	28.86	117.43	2.48	0.76	13.72	0.56	12.85	24.01	2.68	12.76	125.66	10.06
103	810	11000	736.364	0.0854	0	0.0848	0.4918	0	0.1528	0	0	0	0	0	0	0	0.0048	0.0994	0.081	0.919	0.0929	0	0.0922	0.5352	0	0.1662	0	0	0	0	0	0	0	0.0053	0.1081	0.081	1.41	26.8	123.05	2.28	0.7	8.33	0.31	13.58	25.81	2.91	13.4	146.68	11.03
104	810	12000	675	0.1038	0	0.0745	0.4122	0	0.2154	0	0	0	0	0	0	0	0.0066	0.0942	0.0933	0.9067	0.1144	0	0.0822	0.4546	0	0.2376	0	0	0	0	0	0	0	0.0073	0.1039	0.0933	1.42	25.17	124.11	2.12	0.64	7.27	0.27	14.34	27.86	3.19	13.81	163.12	12.26
105	810	13000	623.077	0.1207	0	0.0661	0.3451	0	0.2675	0	0	0	0	0	0	0	0.008	0.0898	0.1028	0.8972	0.1345	0	0.0736	0.3847	0	0.2982	0	0	0	0	0	0	0	0.0089	0.1001	0.1028	1.44	24.1	125.52	2.01	0.61	6.63	0.25	15.1	29.93	3.47	14.22	180.13	13.54
106	810	14000	578.571	0.1372	0	0.0583	0.2876	0	0.3115	0	0	0	0	0	0	0	0.0091	0.0862	0.1101	0.8899	0.1542	0	0.0655	0.3232	0	0.3501	0	0	0	0	0	0	0	0.0102	0.0969	0.1101	1.47	23.39	127.6	1.94	0.59	6.21	0.23	15.87	32.06	3.77	14.67	199.01	14.89
107	810	15000	540	0.1542	0	0.0503	0.2373	0	0.3491	0	0	0	0	0	0	0	0.0099	0.0833	0.1159	0.8841	0.1744	0	0.0569	0.2684	0	0.3949	0	0	0	0	0	0	0	0.0113	0.0943	0.1159	1.5	22.93	130.88	1.88	0.57	5.92	0.22	16.7	34.29	4.08	15.2	222.69	16.35
108	810	16000	506.25	0.1729	0	0.0405	0.1923	0	0.3818	0	0	0	0	0	0	0	0.0107	0.0814	0.1205	0.8795	0.1965	0	0.0461	0.2186	0	0.4341	0	0	0	0	0	0	0	0.0122	0.0925	0.1205	1.53	22.65	136.4	1.84	0.56	5.71	0.21	17.63	36.74	4.42	15.9	258.33	17.96
109	810	17000	476.471	0.1958	0	0.0266	0.15	0	0.4113	0	0	0	0	0	0	0	0.0114	0.0805	0.1245	0.8755	0.2236	0	0.0304	0.1713	0	0.4698	0	0	0	0	0	0	0	0.013	0.092	0.1245	1.57	22.49	146.63	1.8	0.55	5.55	0.21	18.78	39.64	4.81	16.97	330.09	19.84
110	810	18000	450	0.2292	0	0.0026	0.1056	0	0.4404	0	0	0	0	0	0	0	0.012	0.0815	0.1288	0.8712	0.263	0	0.003	0.1212	0	0.5054	0	0	0	0	0	0	0	0.0138	0.0935	0.1288	1.63	22.39	169.86	1.76	0.54	5.43	0.2	20.5	43.71	5.34	19.01	606.55	22.42
111	810	19000	426.316	0.2741	0	0	0.0263	0	0.4802	0	0	0	0	0	0	0	0.013	0.074	0.1323	0.8677	0.3159	0	0	0.0303	0	0.5534	0	0	0	0	0	0	0	0.015	0.0853	0.1323	1.74	22.48	173.01	1.72	0.54	5.22	0.19	23.07	51.49	6.52	20.22	767.42	28.86
112	810	20000	405	0.2951	0	0	0	0	0.4929	0	0	0	0	0	0	0	0.0133	0.0737	0.125	0.875	0.3373	0	0	0	0	0.5632	0	0	0	0	0	0	0	0.0153	0.0842	0.125	1.91	23.97	184.46	1.79	0.56	5.22	0.19	25.39	57.1	7.27	21.74	855.93	32.83
113	820	5000	1640	0.0936	0.1423	0.2857	0.301	0	0	0	0.0181	0	0	0	0	0	0	0	0.1593	0.8407	0.1113	0.1693	0.3398	0.3581	0	0	0	0.0215	0	0	0	0	0	0	0	0.1593	0.99	15.14	49.75	1.25	0.39	10.24	0.54	10.36	24.13	3.19	7.27	56.49	13.55
114	820	6000	1366.67	0.0809	0.098	0.2544	0.399	0	0	0	0.0143	0	0	0	0	0	0	0.0239	0.1296	0.8704	0.093	0.1126	0.2922	0.4584	0	0	0	0.0164	0	0	0	0	0	0	0.0274	0.1296	1.08	17.63	56.9	1.46	0.45	10.9	0.54	10.66	23.38	2.93	7.98	62.26	11.92
115	820	7000	1171.43	0.061	0.0227	0.1944	0.5638	0	0	0	0.0081	0	0	0	0	0	0	0.0657	0.0843	0.9157	0.0666	0.0248	0.2123	0.6156	0	0	0	0.0089	0	0	0	0	0	0	0.0718	0.0843	1.22	23.61	75.75	2.02	0.62	12.09	0.53	11.13	22.12	2.57	9.56	77.22	9.88
116	820	8000	1025	0.0547	0	0.1548	0.6317	0	0	0	0.0052	0	0	0	0	0	0	0.0895	0.0641	0.9359	0.0585	0	0.1654	0.6749	0	0	0	0.0055	0	0	0	0	0	0	0.0956	0.0641	1.31	27.98	93.39	2.42	0.75	12.93	0.53	11.58	21.93	2.47	10.86	92.07	9.29
117	820	9000	911.111	0.0627	0	0.1286	0.6073	0	0.0321	0	0.0055	0	0	0	0	0	0	0.0978	0.066	0.934	0.0671	0	0.1377	0.6502	0	0.0343	0	0.0059	0	0	0	0	0	0	0.1047	0.066	1.35	28.25	104.09	2.44	0.75	13.32	0.54	12.11	22.78	2.55	11.71	106.47	9.59
118	820	10000	820	0.0792	0	0.1086	0.5283	0	0.0991	0	0.0079	0	0	0	0	0	0	0.097	0.0799	0.9201	0.0861	0	0.118	0.5742	0	0.1077	0	0.0086	0	0	0	0	0	0	0.1054	0.0799	1.35	26.23	108.89	2.25	0.69	13.45	0.56	12.78	24.43	2.77	12.28	122.04	10.49
119	820	11000	745.455	0.0981	0	0.0892	0.4489	0	0.1735	0	0	0	0	0	0	0	0.0053	0.0911	0.0938	0.9062	0.1083	0	0.0984	0.4954	0	0.1914	0	0	0	0	0	0	0	0.0059	0.1006	0.0938	1.36	24.48	113.85	2.08	0.63	7.91	0.3	13.51	26.28	3.01	12.88	142.25	11.56
120	820	12000	683.333	0.1165	0	0.0788	0.3702	0	0.2355	0	0	0	0	0	0	0	0.0071	0.086	0.106	0.894	0.1303	0	0.0881	0.4141	0	0.2634	0	0	0	0	0	0	0	0.0079	0.0962	0.106	1.37	23.12	114.9	1.94	0.59	6.95	0.26	14.25	28.4	3.31	13.26	157.86	12.9
121	820	13000	630.769	0.1335	0	0.0702	0.3035	0	0.2872	0	0	0	0	0	0	0	0.0085	0.0816	0.1154	0.8846	0.1509	0	0.0794	0.3431	0	0.3247	0	0	0	0	0	0	0	0.0096	0.0923	0.1154	1.39	22.22	116.14	1.85	0.56	6.36	0.24	14.99	30.54	3.62	13.64	173.77	14.32
122	820	14000	585.714	0.1502	0	0.0627	0.2457	0	0.3311	0	0	0	0	0	0	0	0.0096	0.0779	0.1228	0.8772	0.1713	0	0.0715	0.2801	0	0.3774	0	0	0	0	0	0	0	0.0109	0.0888	0.1228	1.41	21.61	117.78	1.79	0.54	5.97	0.22	15.75	32.76	3.94	14.05	190.93	15.84
123	820	15000	546.667	0.1676	0	0.0551	0.1946	0	0.3687	0	0	0	0	0	0	0	0.0105	0.0748	0.1287	0.8713	0.1923	0	0.0632	0.2234	0	0.4232	0	0	0	0	0	0	0	0.012	0.0859	0.1287	1.44	21.2	120.25	1.74	0.53	5.69	0.21	16.56	35.11	4.28	14.51	211.61	17.53
124	820	16000	512.5	0.1867	0	0.0461	0.1484	0	0.4016	0	0	0	0	0	0	0	0.0112	0.0725	0.1335	0.8665	0.2155	0	0.0532	0.1713	0	0.4635	0	0	0	0	0	0	0	0.013	0.0837	0.1335	1.47	20.94	124.33	1.7	0.52	5.49	0.21	17.47	37.71	4.67	15.11	241.34	19.44
125	820	17000	482.353	0.2099	0	0.0333	0.1048	0	0.4312	0	0	0	0	0	0	0	0.0119	0.0712	0.1376	0.8624	0.2434	0	0.0387	0.1216	0	0.5	0	0	0	0	0	0	0	0.0138	0.0826	0.1376	1.51	20.78	131.79	1.67	0.51	5.34	0.2	18.59	40.8	5.11	16.01	297.3	21.73
126	820	18000	455.556	0.2425	0	0.0118	0.0598	0	0.46	0	0	0	0	0	0	0	0.0126	0.0715	0.1419	0.8581	0.2826	0	0.0137	0.0697	0	0.536	0	0	0	0	0	0	0	0.0146	0.0834	0.1419	1.56	20.68	147.99	1.63	0.5	5.22	0.19	20.2	45.05	5.72	17.64	474.36	24.87
127	820	19000	431.579	0.2833	0	0	0	0	0.4914	0	0	0	0	0	0	0	0.0133	0.0686	0.1434	0.8566	0.3307	0	0	0	0	0.5736	0	0	0	0	0	0	0	0.0156	0.0801	0.1434	1.66	20.98	161.18	1.62	0.5	5.09	0.19	22.62	52.06	6.78	19.36	760.95	30.9
128	820	20000	410	0.2919	0	0	0	0	0.4922	0	0	0	0	0	0	0	0.0133	0.0719	0.1307	0.8693	0.3357	0	0	0	0	0.5662	0	0	0	0	0	0	0	0.0154	0.0827	0.1307	1.82	22.96	176.57	1.73	0.54	5.18	0.19	24.46	55.44	7.11	20.94	824.08	32.21
129	830	5000	1660	0.1032	0.153	0.2853	0.2704	0	0	0	0.0188	0	0	0	0	0	0	0	0.1693	0.8307	0.1243	0.1842	0.3434	0.3255	0	0	0	0.0226	0	0	0	0	0	0	0	0.1693	0.97	14.5	48.84	1.19	0.37	10.13	0.54	10.35	24.51	3.29	7.19	56.59	14.19
130	830	6000	1383.33	0.1022	0.1386	0.275	0.303	0	0	0	0.0173	0	0	0	0	0	0	0.0036	0.1603	0.8397	0.1217	0.165	0.3275	0.3609	0	0	0	0.0206	0	0	0	0	0	0	0.0043	0.1603	0.99	15.11	50.81	1.24	0.39	10.33	0.54	10.42	24.18	3.19	7.38	58.34	13.51
131	830	7000	1185.71	0.0818	0.0665	0.2209	0.4613	0	0	0	0.0111	0	0	0	0	0	0	0.0445	0.1139	0.8861	0.0924	0.075	0.2493	0.5205	0	0	0	0.0125	0	0	0	0	0	0	0.0503	0.1139	1.12	19.42	64.48	1.63	0.5	11.44	0.54	10.9	22.98	2.79	8.67	69.84	11.07
132	830	8000	1037.5	0.0664	0	0.1601	0.6109	0	0	0	0.0052	0	0	0	0	0	0	0.0839	0.0735	0.9265	0.0717	0	0.1728	0.6593	0	0	0	0.0056	0	0	0	0	0	0	0.0906	0.0735	1.27	25.92	88.49	2.24	0.69	12.7	0.53	11.4	21.92	2.49	10.5	89.6	9.44
133	830	9000	922.222	0.0777	0	0.1334	0.5582	0	0.0537	0	0.0066	0	0	0	0	0	0	0.089	0.0813	0.9187	0.0846	0	0.1452	0.6076	0	0.0585	0	0.0072	0	0	0	0	0	0	0.0969	0.0813	1.29	25.22	96.36	2.17	0.67	12.99	0.55	12.02	23.18	2.64	11.24	103.85	10.04
134	830	10000	830	0.0924	0	0.113	0.4845	0	0.1186	0	0.0089	0	0	0	0	0	0	0.0889	0.0937	0.9063	0.1019	0	0.1247	0.5346	0	0.1309	0	0.0098	0	0	0	0	0	0	0.0981	0.0937	1.3	23.82	101.19	2.04	0.62	13.13	0.57	12.68	24.83	2.86	11.81	118.87	10.97
135	830	11000	754.545	0.1118	0	0.093	0.4043	0	0.1945	0	0	0	0	0	0	0	0.0059	0.0825	0.1079	0.8921	0.1253	0	0.1043	0.4532	0	0.2181	0	0	0	0	0	0	0	0.0066	0.0925	0.1079	1.31	22.34	105.61	1.89	0.58	7.47	0.29	13.4	26.77	3.12	12.37	138.54	12.16
136	830	12000	691.667	0.13	0	0.0825	0.3263	0	0.2561	0	0	0	0	0	0	0	0.0076	0.0774	0.12	0.88	0.1478	0	0.0937	0.3708	0	0.291	0	0	0	0	0	0	0	0.0087	0.088	0.12	1.32	21.22	106.63	1.78	0.54	6.61	0.25	14.13	28.94	3.44	12.73	153.44	13.63
137	830	13000	638.462	0.1471	0	0.0739	0.2599	0	0.3077	0	0	0	0	0	0	0	0.009	0.073	0.1293	0.8707	0.169	0	0.0849	0.2985	0	0.3534	0	0	0	0	0	0	0	0.0104	0.0838	0.1293	1.34	20.46	107.73	1.71	0.52	6.07	0.23	14.85	31.16	3.77	13.08	168.46	15.22
138	830	14000	592.857	0.1641	0	0.0666	0.2018	0	0.3516	0	0	0	0	0	0	0	0.0101	0.0691	0.1368	0.8632	0.1901	0	0.0771	0.2337	0	0.4073	0	0	0	0	0	0	0	0.0117	0.08	0.1368	1.36	19.94	109.03	1.65	0.5	5.71	0.22	15.6	33.48	4.13	13.45	184.25	16.97
139	830	15000	553.333	0.1818	0	0.0594	0.1497	0	0.3895	0	0	0	0	0	0	0	0.0111	0.0657	0.1428	0.8572	0.2121	0	0.0693	0.1746	0	0.4544	0	0	0	0	0	0	0	0.0129	0.0767	0.1428	1.38	19.58	110.87	1.61	0.49	5.45	0.21	16.39	35.98	4.51	13.85	202.57	18.95
140	830	16000	518.75	0.2015	0	0.0511	0.102	0	0.4228	0	0	0	0	0	0	0	0.0118	0.063	0.1477	0.8523	0.2364	0	0.06	0.1197	0	0.4961	0	0	0	0	0	0	0	0.0139	0.0739	0.1477	1.41	19.33	113.84	1.57	0.48	5.26	0.2	17.28	38.76	4.95	14.37	227.75	21.27
141	830	17000	488.235	0.2251	0	0.0395	0.0568	0	0.4527	0	0	0	0	0	0	0	0.0125	0.0612	0.1521	0.8479	0.2655	0	0.0466	0.067	0	0.5339	0	0	0	0	0	0	0	0.0148	0.0722	0.1521	1.45	19.17	119.27	1.54	0.47	5.11	0.19	18.37	42.07	5.47	15.11	272.48	24.14
142	830	18000	461.111	0.2572	0	0.0201	0.0106	0	0.4814	0	0	0	0	0	0	0	0.0132	0.0609	0.1565	0.8435	0.305	0	0.0238	0.0126	0	0.5707	0	0	0	0	0	0	0	0.0156	0.0722	0.1565	1.49	19.06	130.73	1.51	0.46	5	0.19	19.89	46.57	6.17	16.43	395.57	28.16
143	830	19000	436.842	0.2796	0	0	0	0	0.4906	0	0	0	0	0	0	0	0.0133	0.0666	0.1499	0.8501	0.3289	0	0	0	0	0.5771	0	0	0	0	0	0	0	0.0157	0.0783	0.1499	1.59	20.1	154.33	1.57	0.48	5.05	0.19	21.78	50.49	6.62	18.64	732.34	30.28
144	830	20000	415	0.2885	0	0	0	0	0.4915	0	0	0	0	0	0	0	0.0133	0.0701	0.1366	0.8634	0.3341	0	0	0	0	0.5693	0	0	0	0	0	0	0	0.0155	0.0812	0.1366	1.74	21.99	169.02	1.68	0.52	5.14	0.19	23.56	53.81	6.95	20.17	793.27	31.58
145	840	5000	1680	0.112	0.1624	0.2848	0.2415	0	0	0	0.0195	0	0	0	0	0	0	0	0.1798	0.8202	0.1365	0.198	0.3472	0.2945	0	0	0	0.0238	0	0	0	0	0	0	0	0.1798	0.95	13.89	47.92	1.14	0.35	10	0.54	10.31	24.82	3.39	7.1	56.67	14.82
146	840	6000	1400	0.1127	0.1532	0.2783	0.2635	0	0	0	0.0185	0	0	0	0	0	0	0	0.1738	0.8262	0.1364	0.1855	0.3368	0.3189	0	0	0	0.0224	0	0	0	0	0	0	0	0.1738	0.96	14.25	49.13	1.17	0.36	10.13	0.54	10.35	24.57	3.31	7.22	57.77	14.31
147	840	7000	1200	0.102	0.1097	0.2465	0.3594	0	0	0	0.0144	0	0	0	0	0	0	0.0227	0.1452	0.8548	0.1193	0.1284	0.2884	0.4205	0	0	0	0.0169	0	0	0	0	0	0	0.0265	0.1452	1.03	16.35	56.01	1.35	0.42	10.78	0.54	10.64	23.8	3.04	7.9	63.88	12.53
148	840	8000	1050	0.083	0.0288	0.1811	0.5359	0	0	0	0.0073	0	0	0	0	0	0	0.0676	0.0964	0.9036	0.0918	0.0318	0.2004	0.5931	0	0	0	0.0081	0	0	0	0	0	0	0.0748	0.0964	1.18	21.9	76.29	1.86	0.58	12.13	0.54	11.16	22.44	2.63	9.63	81.6	10.18
149	840	9000	933.333	0.0936	0	0.1377	0.5081	0	0.0748	0	0.0079	0	0	0	0	0	0	0.0799	0.0981	0.9019	0.1037	0	0.1527	0.5633	0	0.083	0	0.0087	0	0	0	0	0	0	0.0885	0.0981	1.23	22.53	89.37	1.93	0.59	12.61	0.55	11.88	23.56	2.73	10.77	101.56	10.54
150	840	10000	840	0.1063	0	0.117	0.4396	0	0.1379	0	0.01	0	0	0	0	0	0	0.0805	0.1088	0.8912	0.1192	0	0.1313	0.4932	0	0.1547	0	0.0113	0	0	0	0	0	0	0.0903	0.1088	1.25	21.62	94.18	1.85	0.56	12.77	0.57	12.54	25.21	2.95	11.34	116.08	11.51
151	840	11000	763.636	0.1262	0	0.0963	0.3582	0	0.2158	0	0	0	0	0	0	0	0.0065	0.0736	0.1234	0.8766	0.144	0	0.1098	0.4086	0	0.2462	0	0	0	0	0	0	0	0.0075	0.0839	0.1234	1.25	20.37	98.22	1.72	0.52	7.02	0.27	13.26	27.24	3.24	11.87	135.53	12.84
152	840	12000	700	0.1444	0	0.0857	0.2805	0	0.2774	0	0	0	0	0	0	0	0.0083	0.0683	0.1353	0.8647	0.167	0	0.0991	0.3245	0	0.3209	0	0	0	0	0	0	0	0.0096	0.079	0.1353	1.26	19.44	99.14	1.63	0.49	6.26	0.24	13.97	29.49	3.59	12.21	149.8	14.48
153	840	13000	646.154	0.1615	0	0.0771	0.2142	0	0.3291	0	0	0	0	0	0	0	0.0097	0.0638	0.1446	0.8554	0.1888	0	0.0902	0.2504	0	0.3847	0	0	0	0	0	0	0	0.0113	0.0746	0.1446	1.28	18.82	100.12	1.57	0.47	5.77	0.22	14.69	31.8	3.95	12.53	164.09	16.28
154	840	14000	600	0.1788	0	0.0699	0.1554	0	0.3733	0	0	0	0	0	0	0	0.0108	0.0597	0.1522	0.8478	0.2108	0	0.0825	0.1833	0	0.4403	0	0	0	0	0	0	0	0.0127	0.0704	0.1522	1.3	18.37	101.15	1.52	0.46	5.44	0.21	15.42	34.24	4.34	12.86	178.77	18.32
155	840	15000	560	0.197	0	0.0632	0.1021	0	0.4117	0	0	0	0	0	0	0	0.0117	0.056	0.1583	0.8417	0.234	0	0.0751	0.1213	0	0.4891	0	0	0	0	0	0	0	0.0139	0.0665	0.1583	1.32	18.04	102.49	1.48	0.45	5.2	0.2	16.2	36.89	4.78	13.22	195.19	20.71
156	840	16000	525	0.2172	0	0.0556	0.0527	0	0.4455	0	0	0	0	0	0	0	0.0125	0.0529	0.1635	0.8365	0.2597	0	0.0665	0.063	0	0.5326	0	0	0	0	0	0	0	0.015	0.0632	0.1635	1.35	17.81	104.61	1.45	0.44	5.02	0.19	17.07	39.88	5.29	13.65	216.8	23.61
157	840	17000	494.118	0.2414	0	0.0451	0.0056	0	0.4759	0	0	0	0	0	0	0	0.0133	0.0505	0.1681	0.8319	0.2902	0	0.0543	0.0067	0	0.5721	0	0	0	0	0	0	0	0.0159	0.0608	0.1681	1.38	17.65	108.5	1.42	0.43	4.88	0.19	18.11	43.47	5.91	14.27	253.23	27.36
158	840	18000	466.667	0.2575	0	0.0226	0	0	0.4852	0	0	0	0	0	0	0	0.0133	0.0569	0.1645	0.8355	0.3082	0	0.0271	0	0	0.5807	0	0	0	0	0	0	0	0.016	0.0681	0.1645	1.43	18.2	123.74	1.45	0.44	4.92	0.19	19.31	45.9	6.18	15.76	370.81	28.56
159	840	19000	442.105	0.2757	0	0	0	0	0.4898	0	0	0	0	0	0	0	0.0133	0.0645	0.1566	0.8434	0.3269	0	0	0	0	0.5808	0	0	0	0	0	0	0	0.0158	0.0765	0.1566	1.52	19.27	147.84	1.51	0.47	5	0.19	20.98	48.97	6.47	17.95	704.94	29.66
160	840	20000	420	0.2849	0	0	0	0	0.4907	0	0	0	0	0	0	0	0.0133	0.0682	0.1428	0.8572	0.3324	0	0	0	0	0.5725	0	0	0	0	0	0	0	0.0156	0.0796	0.1428	1.67	21.07	161.83	1.62	0.5	5.1	0.19	22.69	52.2	6.79	19.43	763.55	30.96
161	850	5000	1700	0.12	0.1704	0.2842	0.2141	0	0	0	0.0203	0	0	0	0	0	0	0	0.191	0.809	0.1483	0.2106	0.3513	0.2647	0	0	0	0.0251	0	0	0	0	0	0	0	0.191	0.92	13.28	46.98	1.09	0.34	9.84	0.53	10.24	25.05	3.48	7	56.75	15.45
162	850	6000	1416.67	0.1205	0.1616	0.2779	0.2366	0	0	0	0.0192	0	0	0	0	0	0	0	0.1842	0.8158	0.1477	0.1981	0.3407	0.29	0	0	0	0.0236	0	0	0	0	0	0	0	0.1842	0.94	13.66	48.2	1.12	0.35	9.99	0.54	10.3	24.83	3.4	7.12	57.81	14.9
163	850	7000	1214.29	0.1213	0.1512	0.2698	0.2611	0	0	0	0.018	0	0	0	0	0	0	0.0008	0.1779	0.8221	0.1475	0.1839	0.3282	0.3176	0	0	0	0.0219	0	0	0	0	0	0	0.0009	0.1779	0.95	14.03	49.62	1.15	0.36	10.13	0.54	10.33	24.55	3.31	7.26	59.24	14.33
164	850	8000	1062.5	0.1016	0.0738	0.2109	0.4302	0	0	0	0.0108	0	0	0	0	0	0	0.0445	0.1282	0.8718	0.1166	0.0847	0.2419	0.4934	0	0	0	0.0124	0	0	0	0	0	0	0.051	0.1282	1.08	18.01	63.92	1.5	0.47	11.35	0.54	10.86	23.25	2.86	8.62	72.44	11.46
165	850	9000	944.444	0.1099	0	0.1414	0.4571	0	0.0954	0	0.0092	0	0	0	0	0	0	0.0704	0.1166	0.8834	0.1244	0	0.1601	0.5175	0	0.1079	0	0.0104	0	0	0	0	0	0	0.0796	0.1166	1.17	20.15	83.02	1.72	0.53	12.18	0.55	11.71	23.89	2.83	10.3	99.57	11.09
166	850	10000	850	0.1207	0	0.1205	0.3935	0	0.1569	0	0.0113	0	0	0	0	0	0	0.0717	0.1254	0.8746	0.1381	0	0.1378	0.45	0	0.1794	0	0.0129	0	0	0	0	0	0	0.0819	0.1254	1.19	19.63	87.78	1.67	0.51	12.38	0.57	12.37	25.56	3.06	10.87	113.65	12.1
167	850	11000	772.727	0.1413	0	0.0988	0.3106	0	0.2375	0	0	0	0	0	0	0	0.0073	0.0642	0.1403	0.8597	0.1643	0	0.115	0.3612	0	0.2763	0	0	0	0	0	0	0	0.0084	0.0747	0.1403	1.19	18.57	91.52	1.57	0.48	6.58	0.26	13.09	27.69	3.37	11.38	133.11	13.6
168	850	12000	708.333	0.1595	0	0.0883	0.2328	0	0.2995	0	0	0	0	0	0	0	0.009	0.0587	0.1522	0.8478	0.1882	0	0.1041	0.2746	0	0.3533	0	0	0	0	0	0	0	0.0106	0.0692	0.1522	1.21	17.8	92.34	1.5	0.45	5.9	0.23	13.79	30.03	3.74	11.69	146.86	15.46
169	850	13000	653.846	0.1768	0	0.0797	0.1661	0	0.3515	0	0	0	0	0	0	0	0.0104	0.054	0.1615	0.8385	0.2108	0	0.0951	0.1981	0	0.4192	0	0	0	0	0	0	0	0.0124	0.0644	0.1615	1.22	17.28	93.19	1.44	0.43	5.46	0.21	14.49	32.44	4.14	11.99	160.57	17.55
170	850	14000	607.143	0.1943	0	0.0727	0.1064	0	0.3963	0	0	0	0	0	0	0	0.0115	0.0496	0.1691	0.8309	0.2339	0	0.0875	0.1281	0	0.4769	0	0	0	0	0	0	0	0.0139	0.0597	0.1691	1.24	16.89	93.99	1.4	0.42	5.16	0.2	15.21	35.02	4.58	12.29	174.34	19.98
171	850	15000	566.667	0.2131	0	0.0664	0.0516	0	0.4354	0	0	0	0	0	0	0	0.0125	0.0456	0.1755	0.8245	0.2585	0	0.0805	0.0625	0	0.5281	0	0	0	0	0	0	0	0.0152	0.0552	0.1755	1.26	16.6	94.91	1.36	0.41	4.94	0.19	15.97	37.86	5.09	12.6	189.22	22.95
172	850	16000	531.25	0.2341	0	0.0595	0.0001	0	0.47	0	0	0	0	0	0	0	0.0133	0.0419	0.181	0.819	0.2858	0	0.0727	0.0001	0	0.5739	0	0	0	0	0	0	0	0.0163	0.0512	0.181	1.28	16.39	96.36	1.34	0.4	4.77	0.18	16.82	41.1	5.69	12.96	207.97	26.73
173	850	17000	500	0.2414	0	0.0441	0	0	0.4775	0	0	0	0	0	0	0	0.0133	0.0478	0.1759	0.8241	0.2929	0	0.0536	0	0	0.5794	0	0	0	0	0	0	0	0.0162	0.058	0.1759	1.33	16.94	105.34	1.37	0.42	4.82	0.18	17.63	42.68	5.85	13.9	253.74	27.32
174	850	18000	472.222	0.254	0	0.023	0	0	0.484	0	0	0	0	0	0	0	0.0133	0.0547	0.1709	0.8291	0.3064	0	0.0277	0	0	0.5838	0	0	0	0	0	0	0	0.0161	0.066	0.1709	1.38	17.54	119.5	1.41	0.43	4.88	0.18	18.69	44.68	6.05	15.27	361.41	28.04
175	850	19000	447.368	0.2718	0	0	0	0	0.489	0	0	0	0	0	0	0	0.0133	0.0624	0.1635	0.8365	0.3249	0	0	0	0	0.5845	0	0	0	0	0	0	0	0.016	0.0746	0.1635	1.46	18.47	141.69	1.46	0.45	4.96	0.19	20.21	47.49	6.31	17.3	678.78	29.05
176	850	20000	425	0.2813	0	0	0	0	0.49	0	0	0	0	0	0	0	0.0133	0.0662	0.1492	0.8508	0.3306	0	0	0	0	0.5759	0	0	0	0	0	0	0	0.0157	0.0778	0.1492	1.6	20.18	154.97	1.57	0.49	5.05	0.19	21.86	50.64	6.64	18.71	734.94	30.34
177	860	5000	1720	0.1273	0.1771	0.2833	0.1878	0	0	0	0.0212	0	0	0	0	0	0	0	0.2033	0.7967	0.1598	0.2223	0.3555	0.2357	0	0	0	0.0266	0	0	0	0	0	0	0	0.2033	0.89	12.67	46.01	1.04	0.32	9.65	0.53	10.14	25.19	3.56	6.88	56.84	16.07
178	860	6000	1433.33	0.1277	0.1689	0.2774	0.2107	0	0	0	0.02	0	0	0	0	0	0	0	0.1954	0.8046	0.1587	0.2099	0.3447	0.2619	0	0	0	0.0249	0	0	0	0	0	0	0	0.1954	0.91	13.07	47.24	1.07	0.33	9.82	0.53	10.21	25.01	3.48	7.02	57.87	15.49
179	860	7000	1228.57	0.1287	0.1599	0.2703	0.2333	0	0	0	0.0188	0	0	0	0	0	0	0	0.189	0.811	0.1587	0.1972	0.3333	0.2876	0	0	0	0.0232	0	0	0	0	0	0	0	0.189	0.92	13.41	48.51	1.1	0.34	9.96	0.53	10.26	24.78	3.4	7.15	59.12	14.92
180	860	8000	1075	0.1201	0.1188	0.2395	0.3241	0	0	0	0.0147	0	0	0	0	0	0	0.0207	0.1621	0.8379	0.1434	0.1418	0.2858	0.3868	0	0	0	0.0175	0	0	0	0	0	0	0.0247	0.1621	0.99	15.13	54.88	1.25	0.39	10.58	0.54	10.53	24.03	3.12	7.79	65.34	13.08
181	860	9000	955.556	0.1267	0	0.1445	0.4056	0	0.1152	0	0.0107	0	0	0	0	0	0	0.0605	0.1369	0.8631	0.1468	0	0.1674	0.4699	0	0.1335	0	0.0124	0	0	0	0	0	0	0.0701	0.1369	1.1	18.04	77.23	1.54	0.47	11.72	0.55	11.5	24.17	2.93	9.84	97.87	11.68
182	860	10000	860	0.1357	0	0.1235	0.3465	0	0.1756	0	0.0127	0	0	0	0	0	0	0.0625	0.1436	0.8564	0.1584	0	0.1442	0.4046	0	0.2051	0	0.0148	0	0	0	0	0	0	0.0729	0.1436	1.13	17.81	81.9	1.52	0.46	11.94	0.56	12.16	25.86	3.16	10.41	111.53	12.75
183	860	11000	781.818	0.1572	0	0.1009	0.2606	0	0.26	0	0	0	0	0	0	0	0.0081	0.0542	0.159	0.841	0.1869	0	0.1199	0.3099	0	0.3092	0	0	0	0	0	0	0	0.0096	0.0645	0.159	1.13	16.91	85.32	1.43	0.43	6.13	0.24	12.88	28.13	3.51	10.89	131.17	14.49
184	860	12000	716.667	0.1753	0	0.0902	0.1831	0	0.3223	0	0	0	0	0	0	0	0.0098	0.0485	0.1707	0.8293	0.2114	0	0.1088	0.2208	0	0.3887	0	0	0	0	0	0	0	0.0119	0.0585	0.1707	1.15	16.29	86.14	1.37	0.41	5.54	0.22	13.57	30.55	3.92	11.19	144.63	16.62
185	860	13000	661.538	0.1929	0	0.0818	0.1154	0	0.3752	0	0	0	0	0	0	0	0.0112	0.0435	0.1801	0.8199	0.2352	0	0.0997	0.1408	0	0.4575	0	0	0	0	0	0	0	0.0137	0.053	0.1801	1.16	15.85	86.84	1.32	0.4	5.15	0.2	14.25	33.09	4.37	11.46	157.83	19.09
186	860	14000	614.286	0.2109	0	0.075	0.0544	0	0.4208	0	0	0	0	0	0	0	0.0124	0.0388	0.1878	0.8122	0.2597	0	0.0923	0.0669	0	0.5181	0	0	0	0	0	0	0	0.0153	0.0477	0.1878	1.18	15.51	87.42	1.29	0.39	4.88	0.19	14.96	35.83	4.87	11.72	170.87	22.08
187	860	15000	573.333	0.2295	0	0.0688	0	0	0.4597	0	0	0	0	0	0	0	0.0133	0.0347	0.194	0.806	0.2847	0	0.0853	0	0	0.5703	0	0	0	0	0	0	0	0.0166	0.043	0.194	1.2	15.28	88.24	1.26	0.38	4.68	0.18	15.7	38.8	5.44	12.01	184.86	25.73
188	860	16000	537.5	0.2328	0	0.0565	0	0	0.4689	0	0	0	0	0	0	0	0.0133	0.0402	0.1883	0.8117	0.2868	0	0.0696	0	0	0.5777	0	0	0	0	0	0	0	0.0164	0.0495	0.1883	1.24	15.79	94.72	1.29	0.39	4.73	0.18	16.36	40.13	5.58	12.71	212.68	26.25
189	860	17000	505.882	0.2394	0	0.042	0	0	0.4764	0	0	0	0	0	0	0	0.0133	0.046	0.1829	0.8171	0.293	0	0.0514	0	0	0.5831	0	0	0	0	0	0	0	0.0163	0.0563	0.1829	1.28	16.32	103.11	1.33	0.4	4.78	0.18	17.13	41.64	5.74	13.58	257.74	26.83
190	860	18000	477.778	0.2509	0	0.0226	0	0	0.4829	0	0	0	0	0	0	0	0.0133	0.0526	0.1776	0.8224	0.3051	0	0.0275	0	0	0.5872	0	0	0	0	0	0	0	0.0162	0.064	0.1776	1.33	16.9	115.78	1.37	0.42	4.84	0.18	18.1	43.5	5.92	14.82	357.31	27.51
191	860	19000	452.632	0.2679	0	0	0	0	0.4881	0	0	0	0	0	0	0	0.0133	0.0602	0.1705	0.8295	0.3229	0	0	0	0	0.5884	0	0	0	0	0	0	0	0.0161	0.0726	0.1705	1.4	17.72	135.9	1.42	0.43	4.91	0.18	19.48	46.07	6.17	16.67	653.87	28.44
192	860	20000	430	0.2775	0	0	0	0	0.4891	0	0	0	0	0	0	0	0.0133	0.0642	0.1559	0.8441	0.3287	0	0	0	0	0.5795	0	0	0	0	0	0	0	0.0158	0.076	0.1559	1.53	19.34	148.45	1.52	0.47	5.01	0.19	21.05	49.11	6.48	18.02	707.48	29.72
193	870	5000	1740	0.1342	0.1826	0.2821	0.1624	0	0	0	0.0221	0	0	0	0	0	0	0	0.2167	0.7833	0.1713	0.2331	0.3602	0.2073	0	0	0	0.0282	0	0	0	0	0	0	0	0.2167	0.86	12.06	45.01	0.99	0.31	9.43	0.52	10	25.24	3.62	6.76	56.94	16.67
194	870	6000	1450	0.1344	0.175	0.2765	0.1857	0	0	0	0.0209	0	0	0	0	0	0	0	0.2077	0.7923	0.1696	0.2208	0.349	0.2344	0	0	0	0.0263	0	0	0	0	0	0	0	0.2077	0.88	12.47	46.25	1.03	0.32	9.62	0.53	10.1	25.11	3.55	6.9	57.95	16.06
195	870	7000	1242.86	0.1352	0.1665	0.2697	0.2086	0	0	0	0.0196	0	0	0	0	0	0	0	0.2003	0.7997	0.1691	0.2082	0.3373	0.2609	0	0	0	0.0246	0	0	0	0	0	0	0	0.2003	0.9	12.84	47.53	1.06	0.33	9.78	0.53	10.16	24.92	3.47	7.04	59.16	15.46
196	870	8000	1087.5	0.1367	0.1574	0.2618	0.2312	0	0	0	0.0184	0	0	0	0	0	0	0	0.1944	0.8056	0.1697	0.1954	0.325	0.287	0	0	0	0.0229	0	0	0	0	0	0	0	0.1944	0.91	13.15	48.85	1.08	0.34	9.92	0.53	10.21	24.67	3.38	7.17	60.61	14.9
197	870	9000	966.667	0.1427	0.0168	0.1567	0.3347	0	0.1278	0	0.0131	0	0	0	0	0	0	0.0453	0.1628	0.8372	0.1705	0.0201	0.1872	0.3998	0	0.1526	0	0.0156	0	0	0	0	0	0	0.0542	0.1628	1.03	15.82	69.03	1.35	0.41	11.11	0.54	11.2	24.6	3.09	9.15	91.94	12.68
198	870	10000	870	0.151	0	0.1259	0.2986	0	0.194	0	0.0142	0	0	0	0	0	0	0.0529	0.1634	0.8366	0.1805	0	0.1505	0.3569	0	0.2319	0	0.017	0	0	0	0	0	0	0.0632	0.1634	1.07	16.17	76.49	1.38	0.42	11.48	0.56	11.91	26.11	3.27	9.95	109.71	13.46
199	870	11000	790.909	0.1738	0	0.1023	0.2083	0	0.2833	0	0	0	0	0	0	0	0.009	0.0436	0.1798	0.8202	0.2118	0	0.1247	0.254	0	0.3454	0	0	0	0	0	0	0	0.011	0.0531	0.1798	1.07	15.38	79.57	1.3	0.39	5.69	0.22	12.63	28.53	3.67	10.41	129.71	15.53
200	870	12000	725	0.1917	0	0.0914	0.1315	0	0.3459	0	0	0	0	0	0	0	0.0107	0.0379	0.1909	0.8091	0.2369	0	0.113	0.1625	0	0.4275	0	0	0	0	0	0	0	0.0133	0.0468	0.1909	1.08	14.9	80.47	1.25	0.38	5.18	0.2	13.31	31.05	4.11	10.69	143.09	17.99
201	870	13000	669.231	0.2098	0	0.0832	0.0619	0	0.4002	0	0	0	0	0	0	0	0.0122	0.0323	0.2005	0.7995	0.2625	0	0.104	0.0774	0	0.5005	0	0	0	0	0	0	0	0.0152	0.0403	0.2005	1.1	14.52	80.97	1.21	0.37	4.83	0.19	13.98	33.74	4.62	10.94	155.84	21.02
202	870	14000	621.429	0.2281	0	0.0765	0	0	0.4465	0	0	0	0	0	0	0	0.0133	0.0272	0.2083	0.7917	0.2881	0	0.0966	0	0	0.564	0	0	0	0	0	0	0	0.0169	0.0344	0.2083	1.11	14.24	81.45	1.18	0.36	4.59	0.18	14.67	36.64	5.2	11.18	168.41	24.76
203	870	15000	580	0.2284	0	0.0649	0	0	0.4583	0	0	0	0	0	0	0	0.0133	0.0329	0.2021	0.7979	0.2863	0	0.0814	0	0	0.5744	0	0	0	0	0	0	0	0.0167	0.0413	0.2021	1.15	14.71	86.88	1.22	0.37	4.64	0.18	15.27	37.86	5.33	11.78	189.85	25.25
204	870	16000	543.75	0.2313	0	0.053	0	0	0.4677	0	0	0	0	0	0	0	0.0133	0.0385	0.1961	0.8039	0.2878	0	0.0659	0	0	0.5818	0	0	0	0	0	0	0	0.0166	0.0479	0.1961	1.19	15.2	93.12	1.25	0.38	4.69	0.18	15.91	39.16	5.47	12.46	218.4	25.77
205	870	17000	511.765	0.2375	0	0.0393	0	0	0.4753	0	0	0	0	0	0	0	0.0133	0.0442	0.1903	0.8097	0.2933	0	0.0486	0	0	0.5871	0	0	0	0	0	0	0	0.0165	0.0546	0.1903	1.23	15.72	101	1.29	0.39	4.74	0.18	16.64	40.61	5.62	13.28	263.37	26.33
206	870	18000	483.333	0.248	0	0.0215	0	0	0.4818	0	0	0	0	0	0	0	0.0133	0.0506	0.1847	0.8153	0.3042	0	0.0264	0	0	0.591	0	0	0	0	0	0	0	0.0164	0.0621	0.1847	1.28	16.28	112.46	1.33	0.4	4.79	0.18	17.54	42.34	5.79	14.41	357.62	26.99
207	870	19000	457.895	0.2639	0	0	0	0	0.4871	0	0	0	0	0	0	0	0.0133	0.0579	0.1778	0.8222	0.3209	0	0	0	0	0.5924	0	0	0	0	0	0	0	0.0162	0.0705	0.1778	1.34	17.02	130.44	1.37	0.42	4.87	0.18	18.78	44.7	6.02	16.08	630.21	27.85
208	870	20000	435	0.2736	0	0	0	0	0.4882	0	0	0	0	0	0	0	0.0133	0.062	0.1628	0.8372	0.3268	0	0	0	0	0.5832	0	0	0	0	0	0	0	0.0159	0.0741	0.1628	1.47	18.55	142.28	1.47	0.45	4.96	0.19	20.28	47.63	6.33	17.36	681.2	29.11
209	880	5000	1760	0.1406	0.1868	0.2807	0.1375	0	0	0	0.0231	0	0	0	0	0	0	0	0.2315	0.7685	0.1829	0.243	0.3652	0.1789	0	0	0	0.03	0	0	0	0	0	0	0	0.2315	0.83	11.45	43.95	0.95	0.29	9.19	0.52	9.83	25.19	3.68	6.63	57.05	17.25
210	880	6000	1466.67	0.1406	0.1799	0.2753	0.1612	0	0	0	0.0218	0	0	0	0	0	0	0	0.2212	0.7788	0.1806	0.2309	0.3535	0.207	0	0	0	0.0279	0	0	0	0	0	0	0	0.2212	0.85	11.88	45.23	0.98	0.3	9.39	0.52	9.95	25.12	3.61	6.77	58.04	16.61
211	880	7000	1257.14	0.1414	0.172	0.2688	0.1846	0	0	0	0.0205	0	0	0	0	0	0	0	0.2127	0.7873	0.1795	0.2185	0.3415	0.2345	0	0	0	0.026	0	0	0	0	0	0	0	0.2127	0.87	12.25	46.52	1.01	0.31	9.57	0.52	10.04	24.97	3.53	6.92	59.23	15.99
212	880	8000	1100	0.1427	0.1634	0.2612	0.2076	0	0	0	0.0192	0	0	0	0	0	0	0	0.2058	0.7942	0.1797	0.2058	0.3289	0.2614	0	0	0	0.0242	0	0	0	0	0	0	0	0.2058	0.88	12.58	47.85	1.04	0.32	9.73	0.53	10.1	24.77	3.45	7.06	60.65	15.4
213	880	9000	977.778	0.1575	0.0554	0.1816	0.2407	0	0.1294	0	0.0168	0	0	0	0	0	0	0.0231	0.1954	0.8046	0.1957	0.0689	0.2257	0.2992	0	0.1609	0	0.0209	0	0	0	0	0	0	0.0287	0.1954	0.94	13.64	59.33	1.15	0.35	10.36	0.54	10.81	25.23	3.34	8.27	81.95	14.38
214	880	10000	880	0.1666	0	0.1278	0.2498	0	0.212	0	0.0159	0	0	0	0	0	0	0.0428	0.185	0.815	0.2044	0	0.1569	0.3065	0	0.2602	0	0.0195	0	0	0	0	0	0	0.0525	0.185	1.01	14.68	71.49	1.25	0.38	10.99	0.55	11.63	26.28	3.38	9.49	108.16	14.26
215	880	11000	800	0.1911	0	0.1029	0.1535	0	0.3076	0	0	0	0	0	0	0	0.01	0.0321	0.2027	0.7973	0.2397	0	0.1291	0.1925	0	0.3858	0	0	0	0	0	0	0	0.0126	0.0403	0.2027	1.01	13.97	74.22	1.18	0.36	5.26	0.21	12.35	28.89	3.84	9.92	128.73	16.77
216	880	12000	733.333	0.2089	0	0.092	0.0769	0	0.3709	0	0	0	0	0	0	0	0.0118	0.0264	0.2132	0.7868	0.2655	0	0.1169	0.0978	0	0.4714	0	0	0	0	0	0	0	0.015	0.0336	0.2132	1.02	13.61	75.18	1.15	0.35	4.83	0.19	13.02	31.52	4.33	10.2	142.12	19.68
217	880	13000	676.923	0.2277	0	0.0839	0.0051	0	0.4268	0	0	0	0	0	0	0	0.0132	0.0202	0.2231	0.7769	0.2931	0	0.108	0.0066	0	0.5493	0	0	0	0	0	0	0	0.017	0.0259	0.2231	1.03	13.28	75.54	1.11	0.33	4.52	0.18	13.67	34.38	4.92	10.42	154.62	23.49
218	880	14000	628.571	0.2271	0	0.0722	0	0	0.4447	0	0	0	0	0	0	0	0.0133	0.0254	0.2173	0.7827	0.2902	0	0.0923	0	0	0.5681	0	0	0	0	0	0	0	0.017	0.0324	0.2173	1.07	13.69	80.17	1.14	0.34	4.54	0.18	14.26	35.72	5.09	10.96	173.04	24.27
219	880	15000	586.667	0.2272	0	0.0608	0	0	0.4569	0	0	0	0	0	0	0	0.0133	0.0311	0.2107	0.7893	0.2879	0	0.077	0	0	0.5788	0	0	0	0	0	0	0	0.0169	0.0394	0.2107	1.11	14.15	85.5	1.18	0.35	4.59	0.18	14.84	36.92	5.22	11.56	195.65	24.76
220	880	16000	550	0.2299	0	0.0492	0	0	0.4665	0	0	0	0	0	0	0	0.0133	0.0367	0.2043	0.7957	0.2889	0	0.0618	0	0	0.5864	0	0	0	0	0	0	0	0.0168	0.0461	0.2043	1.15	14.63	91.54	1.21	0.37	4.64	0.18	15.47	38.19	5.35	12.21	225.28	25.27
221	880	17000	517.647	0.2355	0	0.0362	0	0	0.4743	0	0	0	0	0	0	0	0.0133	0.0424	0.1982	0.8018	0.2938	0	0.0452	0	0	0.5916	0	0	0	0	0	0	0	0.0166	0.0529	0.1982	1.19	15.13	98.99	1.25	0.38	4.7	0.18	16.16	39.58	5.5	12.99	270.78	25.83
222	880	18000	488.889	0.2452	0	0.0198	0	0	0.4808	0	0	0	0	0	0	0	0.0133	0.0486	0.1923	0.8077	0.3036	0	0.0245	0	0	0.5953	0	0	0	0	0	0	0	0.0165	0.0602	0.1923	1.23	15.66	109.43	1.28	0.39	4.75	0.18	17	41.22	5.67	14.03	361.99	26.46
223	880	19000	463.158	0.2598	0	0	0	0	0.486	0	0	0	0	0	0	0	0.0133	0.0556	0.1851	0.8149	0.3189	0	0	0	0	0.5965	0	0	0	0	0	0	0	0.0164	0.0683	0.1851	1.29	16.36	125.31	1.33	0.4	4.82	0.18	18.12	43.38	5.88	15.51	607.8	27.28
224	880	20000	440	0.2697	0	0	0	0	0.4873	0	0	0	0	0	0	0	0.0133	0.0598	0.1698	0.8302	0.3249	0	0	0	0	0.587	0	0	0	0	0	0	0	0.0161	0.0721	0.1698	1.41	17.79	136.43	1.42	0.44	4.92	0.18	19.55	46.2	6.18	16.73	656.1	28.5
225	890	5000	1780	0.1466	0.1896	0.2789	0.1129	0	0	0	0.0241	0	0	0	0	0	0	0	0.2479	0.7521	0.1949	0.2521	0.3708	0.1501	0	0	0	0.0321	0	0	0	0	0	0	0	0.2479	0.8	10.84	42.86	0.9	0.28	8.91	0.51	9.62	25.05	3.73	6.48	57.17	17.8
226	890	6000	1483.33	0.1466	0.1835	0.2738	0.1372	0	0	0	0.0227	0	0	0	0	0	0	0	0.2362	0.7638	0.1919	0.2403	0.3585	0.1796	0	0	0	0.0298	0	0	0	0	0	0	0	0.2362	0.82	11.27	44.15	0.93	0.29	9.14	0.51	9.77	25.04	3.66	6.63	58.15	17.14
227	890	7000	1271.43	0.1472	0.1764	0.2676	0.1609	0	0	0	0.0214	0	0	0	0	0	0	0	0.2265	0.7735	0.1902	0.2281	0.3459	0.2081	0	0	0	0.0276	0	0	0	0	0	0	0	0.2265	0.84	11.67	45.46	0.96	0.3	9.34	0.52	9.88	24.94	3.58	6.78	59.33	16.5
228	890	8000	1112.5	0.1484	0.1684	0.2602	0.1844	0	0	0	0.0201	0	0	0	0	0	0	0	0.2185	0.7815	0.1899	0.2155	0.333	0.2359	0	0	0	0.0257	0	0	0	0	0	0	0	0.2185	0.86	12.01	46.8	0.99	0.31	9.51	0.52	9.96	24.78	3.5	6.93	60.73	15.88
229	890	9000	988.889	0.1716	0.0971	0.2075	0.1464	0	0.1266	0	0.021	0	0	0	0	0	0	0	0.2298	0.7702	0.2228	0.1261	0.2694	0.1901	0	0.1644	0	0.0273	0	0	0	0	0	0	0	0.2298	0.86	11.89	51.67	1	0.31	9.62	0.53	10.39	25.79	3.64	7.49	73.54	16.58
230	890	10000	890	0.1824	0	0.1291	0.2002	0	0.2297	0	0.0178	0	0	0	0	0	0	0.0323	0.2085	0.7915	0.2305	0	0.1632	0.2529	0	0.2902	0	0.0225	0	0	0	0	0	0	0.0408	0.2085	0.95	13.34	66.86	1.14	0.35	10.47	0.54	11.31	26.38	3.5	9.04	106.88	15.14
231	890	11000	809.091	0.2092	0	0.1028	0.0957	0	0.3331	0	0	0	0	0	0	0	0.0112	0.0198	0.2281	0.7719	0.2711	0	0.1332	0.124	0	0.4315	0	0	0	0	0	0	0	0.0145	0.0257	0.2281	0.95	12.68	69.23	1.08	0.32	4.84	0.19	12.02	29.21	4.03	9.44	128.28	18.27
232	890	12000	741.667	0.227	0	0.0918	0.0188	0	0.3975	0	0	0	0	0	0	0	0.0129	0.0139	0.2379	0.7621	0.2979	0	0.1205	0.0247	0	0.5216	0	0	0	0	0	0	0	0.017	0.0183	0.2379	0.96	12.42	70.21	1.05	0.32	4.48	0.18	12.69	31.97	4.58	9.72	141.72	21.82
233	890	13000	684.615	0.2285	0	0.0798	0	0	0.4269	0	0	0	0	0	0	0	0.0133	0.0172	0.2343	0.7657	0.2984	0	0.1042	0	0	0.5575	0	0	0	0	0	0	0	0.0174	0.0225	0.2343	0.99	12.7	73.92	1.07	0.32	4.45	0.17	13.28	33.61	4.84	10.19	158.18	23.28
234	890	14000	635.714	0.226	0	0.0676	0	0	0.4428	0	0	0	0	0	0	0	0.0133	0.0234	0.2268	0.7732	0.2923	0	0.0875	0	0	0.5727	0	0	0	0	0	0	0	0.0173	0.0303	0.2268	1.03	13.15	78.86	1.1	0.33	4.5	0.18	13.85	34.79	4.97	10.75	178.29	23.77
235	890	15000	593.333	0.2259	0	0.0563	0	0	0.4555	0	0	0	0	0	0	0	0.0133	0.0293	0.2198	0.7802	0.2895	0	0.0721	0	0	0.5838	0	0	0	0	0	0	0	0.0171	0.0375	0.2198	1.06	13.6	84.11	1.14	0.34	4.55	0.18	14.42	35.98	5.1	11.33	202.37	24.26
236	890	16000	556.25	0.2283	0	0.045	0	0	0.4654	0	0	0	0	0	0	0	0.0133	0.0349	0.2131	0.7869	0.2901	0	0.0572	0	0	0.5914	0	0	0	0	0	0	0	0.017	0.0443	0.2131	1.1	14.06	89.96	1.17	0.35	4.6	0.18	15.02	37.21	5.24	11.97	233.51	24.77
237	890	17000	523.529	0.2336	0	0.0326	0	0	0.4733	0	0	0	0	0	0	0	0.0133	0.0405	0.2066	0.7934	0.2944	0	0.0411	0	0	0.5966	0	0	0	0	0	0	0	0.0168	0.0511	0.2066	1.14	14.55	97.04	1.21	0.36	4.65	0.18	15.68	38.55	5.38	12.71	280.24	25.31
238	890	18000	494.444	0.2425	0	0.0174	0	0	0.4798	0	0	0	0	0	0	0	0.0133	0.0466	0.2003	0.7997	0.3033	0	0.0218	0	0	0.6	0	0	0	0	0	0	0	0.0167	0.0583	0.2003	1.18	15.06	106.64	1.24	0.38	4.71	0.18	16.47	40.11	5.54	13.66	370.41	25.93
239	890	19000	468.421	0.2559	0	0	0	0	0.4849	0	0	0	0	0	0	0	0.0133	0.0533	0.1926	0.8074	0.3169	0	0	0	0	0.6006	0	0	0	0	0	0	0	0.0165	0.066	0.1926	1.24	15.73	120.5	1.29	0.39	4.78	0.18	17.5	42.12	5.74	14.98	586.61	26.72
240	890	20000	445	0.2657	0	0	0	0	0.4863	0	0	0	0	0	0	0	0.0133	0.0576	0.1771	0.8229	0.3229	0	0	0	0	0.591	0	0	0	0	0	0	0	0.0162	0.07	0.1771	1.35	17.08	130.91	1.37	0.42	4.87	0.18	18.84	44.81	6.03	16.13	632.2	27.91
241	900	5000	1800	0.1524	0.1912	0.2769	0.0884	0	0	0	0.0252	0	0	0	0	0	0	0	0.2659	0.7341	0.2076	0.2605	0.3772	0.1204	0	0	0	0.0344	0	0	0	0	0	0	0	0.2659	0.76	10.23	41.71	0.85	0.26	8.62	0.49	9.39	24.81	3.76	6.32	57.29	18.32
242	900	6000	1500	0.1522	0.186	0.272	0.1133	0	0	0	0.0238	0	0	0	0	0	0	0	0.2528	0.7472	0.2037	0.2489	0.364	0.1516	0	0	0	0.0318	0	0	0	0	0	0	0	0.2528	0.79	10.67	43.03	0.89	0.27	8.86	0.5	9.55	24.86	3.7	6.48	58.28	17.65
243	900	7000	1285.71	0.1527	0.1797	0.266	0.1376	0	0	0	0.0224	0	0	0	0	0	0	0	0.2418	0.7582	0.2013	0.237	0.3508	0.1814	0	0	0	0.0295	0	0	0	0	0	0	0	0.2418	0.81	11.07	44.36	0.92	0.28	9.08	0.51	9.69	24.83	3.62	6.64	59.45	16.99
244	900	8000	1125	0.1538	0.1724	0.2589	0.1614	0	0	0	0.021	0	0	0	0	0	0	0	0.2326	0.7674	0.2004	0.2246	0.3373	0.2103	0	0	0	0.0273	0	0	0	0	0	0	0	0.2326	0.82	11.43	45.72	0.95	0.29	9.27	0.51	9.79	24.72	3.55	6.79	60.83	16.35
245	900	9000	1000	0.1765	0.1008	0.206	0.1256	0	0.1269	0	0.0218	0	0	0	0	0	0	0	0.2424	0.7576	0.233	0.133	0.2719	0.1658	0	0.1675	0	0.0288	0	0	0	0	0	0	0	0.2424	0.84	11.38	50.53	0.96	0.29	9.4	0.52	10.23	25.74	3.68	7.35	73.77	17.05
246	900	10000	900	0.1985	0	0.1298	0.1496	0	0.2469	0	0.0199	0	0	0	0	0	0	0.0212	0.234	0.766	0.2591	0	0.1695	0.1954	0	0.3223	0	0.026	0	0	0	0	0	0	0.0277	0.234	0.88	12.13	62.57	1.04	0.31	9.95	0.53	10.95	26.39	3.61	8.6	105.84	16.11
247	900	11000	818.182	0.2282	0	0.1019	0.0347	0	0.3599	0	0	0	0	0	0	0	0.0126	0.0066	0.2562	0.7438	0.3068	0	0.137	0.0467	0	0.4839	0	0	0	0	0	0	0	0.0169	0.0088	0.2562	0.88	11.5	64.56	0.98	0.29	4.45	0.18	11.66	29.47	4.24	8.97	128.4	20.13
248	900	12000	750	0.2323	0	0.0886	0	0	0.4035	0	0	0	0	0	0	0	0.0133	0.0082	0.2541	0.7459	0.3115	0	0.1187	0	0	0.5409	0	0	0	0	0	0	0	0.0179	0.011	0.2541	0.91	11.71	67.77	0.99	0.3	4.34	0.17	12.3	31.46	4.59	9.41	143.82	22.25
249	900	13000	692.308	0.2274	0	0.075	0	0	0.4243	0	0	0	0	0	0	0	0.0133	0.0151	0.2448	0.7552	0.3011	0	0.0994	0	0	0.5618	0	0	0	0	0	0	0	0.0177	0.02	0.2448	0.95	12.18	72.61	1.03	0.31	4.4	0.17	12.88	32.69	4.73	9.97	162.57	22.77
250	900	14000	642.857	0.2247	0	0.0627	0	0	0.4409	0	0	0	0	0	0	0	0.0133	0.0214	0.2369	0.7631	0.2945	0	0.0822	0	0	0.5778	0	0	0	0	0	0	0	0.0175	0.028	0.2369	0.99	12.62	77.52	1.07	0.32	4.45	0.17	13.43	33.86	4.86	10.53	184.26	23.26
251	900	15000	600	0.2244	0	0.0514	0	0	0.454	0	0	0	0	0	0	0	0.0133	0.0273	0.2295	0.7705	0.2913	0	0.0667	0	0	0.5893	0	0	0	0	0	0	0	0.0173	0.0355	0.2295	1.02	13.06	82.7	1.1	0.33	4.5	0.18	13.99	35.02	4.99	11.1	210.2	23.75
252	900	16000	562.5	0.2266	0	0.0404	0	0	0.4642	0	0	0	0	0	0	0	0.0133	0.033	0.2224	0.7776	0.2914	0	0.0519	0	0	0.597	0	0	0	0	0	0	0	0.0172	0.0425	0.2224	1.06	13.51	88.4	1.13	0.34	4.55	0.18	14.58	36.23	5.12	11.72	243.36	24.25
253	900	17000	529.412	0.2315	0	0.0286	0	0	0.4723	0	0	0	0	0	0	0	0.0133	0.0387	0.2155	0.7845	0.2951	0	0.0365	0	0	0.6021	0	0	0	0	0	0	0	0.017	0.0493	0.2155	1.1	13.98	95.14	1.17	0.35	4.61	0.18	15.21	37.53	5.26	12.42	292.14	24.79
254	900	18000	500	0.2399	0	0.0145	0	0	0.4789	0	0	0	0	0	0	0	0.0133	0.0446	0.2088	0.7912	0.3032	0	0.0183	0	0	0.6053	0	0	0	0	0	0	0	0.0169	0.0564	0.2088	1.14	14.47	104.03	1.2	0.36	4.66	0.18	15.95	39.01	5.41	13.31	383.25	25.39
255	900	19000	473.684	0.2519	0	0	0	0	0.4837	0	0	0	0	0	0	0	0.0133	0.0508	0.2002	0.7998	0.315	0	0	0	0	0.6048	0	0	0	0	0	0	0	0.0167	0.0636	0.2002	1.19	15.15	115.99	1.25	0.38	4.73	0.18	16.91	40.92	5.61	14.47	566.59	26.17
256	900	20000	450	0.2617	0	0	0	0	0.4852	0	0	0	0	0	0	0	0.0133	0.0552	0.1845	0.8155	0.3209	0	0	0	0	0.595	0	0	0	0	0	0	0	0.0164	0.0677	0.1845	1.29	16.41	125.71	1.33	0.41	4.83	0.18	18.18	43.48	5.89	15.56	609.49	27.33
257	910	5000	1820	0.1579	0.1915	0.2746	0.0638	0	0	0	0.0265	0	0	0	0	0	0	0	0.2858	0.7142	0.221	0.2681	0.3844	0.0894	0	0	0	0.0371	0	0	0	0	0	0	0	0.2858	0.73	9.64	40.53	0.81	0.25	8.31	0.48	9.13	24.48	3.78	6.15	57.42	18.81
258	910	6000	1516.67	0.1575	0.1872	0.2698	0.0894	0	0	0	0.0249	0	0	0	0	0	0	0	0.2712	0.7288	0.2161	0.2568	0.3702	0.1227	0	0	0	0.0342	0	0	0	0	0	0	0	0.2712	0.75	10.08	41.87	0.84	0.26	8.56	0.49	9.31	24.59	3.72	6.32	58.42	18.13
259	910	7000	1300	0.1579	0.1817	0.264	0.1143	0	0	0	0.0234	0	0	0	0	0	0	0	0.2588	0.7412	0.213	0.2451	0.3561	0.1542	0	0	0	0.0316	0	0	0	0	0	0	0	0.2588	0.77	10.48	43.22	0.87	0.27	8.8	0.5	9.47	24.61	3.66	6.48	59.59	17.46
260	910	8000	1137.5	0.1589	0.1751	0.2571	0.1386	0	0	0	0.0219	0	0	0	0	0	0	0	0.2483	0.7517	0.2114	0.233	0.342	0.1844	0	0	0	0.0292	0	0	0	0	0	0	0	0.2483	0.79	10.84	44.58	0.9	0.28	9	0.5	9.59	24.56	3.58	6.64	60.98	16.8
261	910	9000	1011.11	0.181	0.1039	0.2043	0.1055	0	0.1265	0	0.0227	0	0	0	0	0	0	0	0.2561	0.7439	0.2433	0.1397	0.2746	0.1418	0	0.1701	0	0.0305	0	0	0	0	0	0	0	0.2561	0.81	10.87	49.33	0.92	0.28	9.16	0.51	10.04	25.61	3.72	7.2	74	17.49
262	910	10000	910	0.214	0.0266	0.1437	0.0642	0	0.2605	0	0.02	0	0	0	0	0	0.002	0	0.269	0.731	0.2928	0.0364	0.1966	0.0879	0	0.3563	0	0.0273	0	0	0	0	0	0.0028	0	0.269	0.81	10.75	55.66	0.92	0.28	7.81	0.39	10.54	26.81	3.89	7.91	97.8	18.43
263	910	11000	827.273	0.2379	0	0.0983	0	0	0.3736	0	0	0	0	0	0	0	0.0133	0	0.2768	0.7232	0.329	0	0.136	0	0	0.5166	0	0	0	0	0	0	0	0.0185	0	0.2768	0.84	10.75	61.92	0.92	0.28	4.22	0.17	11.35	29.33	4.33	8.66	130.55	21.2
264	910	12000	758.333	0.2314	0	0.0839	0	0	0.3993	0	0	0	0	0	0	0	0.0133	0.0056	0.2663	0.7337	0.3154	0	0.1144	0	0	0.5443	0	0	0	0	0	0	0	0.0182	0.0077	0.2663	0.87	11.2	66.33	0.95	0.29	4.28	0.17	11.89	30.51	4.46	9.18	147.01	21.71
265	910	13000	700	0.2262	0	0.0701	0	0	0.4214	0	0	0	0	0	0	0	0.0133	0.0128	0.2562	0.7438	0.3041	0	0.0942	0	0	0.5665	0	0	0	0	0	0	0	0.0179	0.0173	0.2562	0.91	11.68	71.22	0.99	0.3	4.35	0.17	12.47	31.76	4.61	9.75	167.38	22.25
266	910	14000	650	0.2233	0	0.0575	0	0	0.4389	0	0	0	0	0	0	0	0.0133	0.0193	0.2477	0.7523	0.2968	0	0.0765	0	0	0.5834	0	0	0	0	0	0	0	0.0177	0.0256	0.2477	0.95	12.11	76.14	1.03	0.31	4.4	0.17	13.02	32.92	4.74	10.3	191.08	22.74
267	910	15000	606.667	0.2228	0	0.0462	0	0	0.4526	0	0	0	0	0	0	0	0.0133	0.0253	0.2398	0.7602	0.2931	0	0.0607	0	0	0.5954	0	0	0	0	0	0	0	0.0176	0.0333	0.2398	0.98	12.53	81.26	1.06	0.32	4.45	0.17	13.57	34.06	4.87	10.87	219.35	23.23
268	910	16000	568.75	0.2247	0	0.0353	0	0	0.4631	0	0	0	0	0	0	0	0.0133	0.0311	0.2323	0.7677	0.2928	0	0.046	0	0	0.6033	0	0	0	0	0	0	0	0.0174	0.0405	0.2323	1.02	12.96	86.82	1.09	0.33	4.51	0.18	14.13	35.24	5	11.47	255.22	23.73
269	910	17000	535.294	0.2294	0	0.0241	0	0	0.4713	0	0	0	0	0	0	0	0.0133	0.0367	0.2251	0.7749	0.296	0	0.0311	0	0	0.6082	0	0	0	0	0	0	0	0.0172	0.0474	0.2251	1.05	13.42	93.28	1.13	0.34	4.56	0.18	14.74	36.5	5.14	12.14	307.06	24.27
270	910	18000	505.556	0.2373	0	0.0109	0	0	0.4779	0	0	0	0	0	0	0	0.0133	0.0426	0.2179	0.7821	0.3034	0	0.014	0	0	0.6111	0	0	0	0	0	0	0	0.0171	0.0545	0.2179	1.09	13.9	101.56	1.16	0.35	4.62	0.18	15.44	37.92	5.29	12.97	401.27	24.85
271	910	19000	478.947	0.248	0	0	0	0	0.4824	0	0	0	0	0	0	0	0.0133	0.0484	0.2079	0.7921	0.3131	0	0	0	0	0.609	0	0	0	0	0	0	0	0.0168	0.0611	0.2079	1.15	14.6	111.76	1.21	0.37	4.69	0.18	16.35	39.77	5.48	14	547.69	25.65
272	910	20000	455	0.2576	0	0	0	0	0.484	0	0	0	0	0	0	0	0.0133	0.0529	0.1921	0.8079	0.3189	0	0	0	0	0.5991	0	0	0	0	0	0	0	0.0165	0.0654	0.1921	1.24	15.77	120.82	1.29	0.39	4.78	0.18	17.54	42.2	5.75	15.01	587.94	26.76
273	920	5000	1840	0.1631	0.1905	0.272	0.0391	0	0	0	0.0279	0	0	0	0	0	0	0	0.3074	0.6926	0.2355	0.2751	0.3927	0.0565	0	0	0	0.0402	0	0	0	0	0	0	0	0.3074	0.69	9.07	39.31	0.76	0.23	7.98	0.47	8.85	24.07	3.78	5.97	57.55	19.27
274	920	6000	1533.33	0.1626	0.1871	0.2673	0.0655	0	0	0	0.0261	0	0	0	0	0	0	0	0.2913	0.7087	0.2295	0.264	0.3771	0.0925	0	0	0	0.0369	0	0	0	0	0	0	0	0.2913	0.72	9.5	40.67	0.8	0.24	8.25	0.48	9.05	24.23	3.73	6.15	58.58	18.57
275	920	7000	1314.29	0.1629	0.1825	0.2616	0.091	0	0	0	0.0245	0	0	0	0	0	0	0	0.2775	0.7225	0.2254	0.2526	0.362	0.126	0	0	0	0.034	0	0	0	0	0	0	0	0.2775	0.74	9.89	42.03	0.83	0.25	8.49	0.48	9.22	24.32	3.67	6.32	59.76	17.88
276	920	8000	1150	0.1638	0.1768	0.2549	0.1158	0	0	0	0.023	0	0	0	0	0	0	0	0.2658	0.7342	0.2231	0.2407	0.3471	0.1577	0	0	0	0.0313	0	0	0	0	0	0	0	0.2658	0.76	10.26	43.41	0.86	0.26	8.71	0.49	9.36	24.32	3.61	6.48	61.15	17.22
277	920	9000	1022.22	0.1851	0.1065	0.2025	0.086	0	0.1253	0	0.0235	0	0	0	0	0	0	0	0.2711	0.7289	0.254	0.1461	0.2779	0.1179	0	0.1718	0	0.0323	0	0	0	0	0	0	0	0.2711	0.78	10.36	48.06	0.88	0.27	8.91	0.5	9.83	25.38	3.74	7.04	74.18	17.88
278	920	10000	920	0.2168	0.0294	0.1437	0.0476	0	0.2562	0	0.0237	0	0	0	0	0	0.0006	0	0.282	0.718	0.302	0.041	0.2001	0.0664	0	0.3568	0	0.033	0	0	0	0	0	0.0008	0	0.282	0.79	10.3	54.06	0.88	0.27	8.57	0.47	10.31	26.56	3.9	7.71	97.3	18.81
279	920	11000	836.364	0.2364	0	0.0932	0	0	0.3685	0	0	0	0	0	0	0	0.0133	0	0.2885	0.7115	0.3323	0	0.131	0	0	0.518	0	0	0	0	0	0	0	0.0188	0	0.2885	0.81	10.35	60.88	0.89	0.27	4.17	0.17	11.02	28.57	4.23	8.49	133.72	20.76
280	920	12000	766.667	0.2304	0	0.0791	0	0	0.3946	0	0	0	0	0	0	0	0.0133	0.0029	0.2795	0.7205	0.3199	0	0.1098	0	0	0.5478	0	0	0	0	0	0	0	0.0185	0.004	0.2795	0.84	10.7	64.8	0.92	0.27	4.23	0.17	11.48	29.54	4.34	8.94	150.4	21.15
281	920	13000	707.692	0.2248	0	0.0649	0	0	0.4182	0	0	0	0	0	0	0	0.0133	0.0104	0.2683	0.7317	0.3073	0	0.0886	0	0	0.5716	0	0	0	0	0	0	0	0.0182	0.0143	0.2683	0.87	11.18	69.77	0.96	0.29	4.29	0.17	12.06	30.81	4.49	9.52	172.64	21.71
282	920	14000	657.143	0.2216	0	0.052	0	0	0.4368	0	0	0	0	0	0	0	0.0133	0.0171	0.2591	0.7409	0.2991	0	0.0702	0	0	0.5895	0	0	0	0	0	0	0	0.018	0.0231	0.2591	0.91	11.6	74.72	0.99	0.3	4.35	0.17	12.61	31.97	4.62	10.07	198.9	22.21
283	920	15000	613.333	0.2209	0	0.0405	0	0	0.4511	0	0	0	0	0	0	0	0.0133	0.0232	0.2509	0.7491	0.2949	0	0.0541	0	0	0.6021	0	0	0	0	0	0	0	0.0178	0.031	0.2509	0.94	12.01	79.79	1.02	0.31	4.4	0.17	13.14	33.1	4.75	10.63	230.12	22.7
284	920	16000	575	0.2227	0	0.0299	0	0	0.462	0	0	0	0	0	0	0	0.0133	0.0291	0.2429	0.7571	0.2942	0	0.0395	0	0	0.6103	0	0	0	0	0	0	0	0.0176	0.0384	0.2429	0.97	12.43	85.23	1.05	0.32	4.46	0.17	13.69	34.25	4.88	11.21	269.58	23.2
285	920	17000	541.176	0.2271	0	0.0191	0	0	0.4704	0	0	0	0	0	0	0	0.0133	0.0348	0.2352	0.7648	0.297	0	0.025	0	0	0.6151	0	0	0	0	0	0	0	0.0174	0.0455	0.2352	1.01	12.87	91.43	1.09	0.33	4.51	0.17	14.28	35.47	5.01	11.86	325.81	23.73
286	920	18000	511.111	0.2346	0	0.0068	0	0	0.4771	0	0	0	0	0	0	0	0.0133	0.0406	0.2276	0.7724	0.3037	0	0.0088	0	0	0.6176	0	0	0	0	0	0	0	0.0173	0.0525	0.2276	1.05	13.33	99.2	1.12	0.34	4.57	0.18	14.94	36.83	5.16	12.64	425.77	24.3
287	920	19000	484.211	0.2442	0	0	0	0	0.4809	0	0	0	0	0	0	0	0.0133	0.0459	0.2156	0.7844	0.3113	0	0	0	0	0.6131	0	0	0	0	0	0	0	0.017	0.0585	0.2156	1.11	14.09	107.78	1.17	0.35	4.64	0.18	15.83	38.67	5.36	13.55	529.82	25.13
288	920	20000	460	0.2536	0	0	0	0	0.4828	0	0	0	0	0	0	0	0.0133	0.0504	0.1998	0.8002	0.317	0	0	0	0	0.6033	0	0	0	0	0	0	0	0.0167	0.063	0.1998	1.2	15.18	116.21	1.25	0.38	4.73	0.18	16.94	40.97	5.62	14.5	567.52	26.2
289	930	5000	1860	0.1682	0.1884	0.2692	0.0142	0	0	0	0.0293	0	0	0	0	0	0	0	0.3306	0.6694	0.2512	0.2815	0.4022	0.0213	0	0	0	0.0438	0	0	0	0	0	0	0	0.3306	0.65	8.53	38.08	0.72	0.22	7.65	0.45	8.55	23.59	3.78	5.79	57.68	19.7
290	930	6000	1550	0.1675	0.1859	0.2645	0.0415	0	0	0	0.0275	0	0	0	0	0	0	0	0.3131	0.6869	0.2439	0.2706	0.385	0.0604	0	0	0	0.04	0	0	0	0	0	0	0	0.3131	0.68	8.93	39.44	0.75	0.23	7.92	0.46	8.76	23.8	3.73	5.97	58.74	18.98
291	930	7000	1328.57	0.1676	0.1821	0.2588	0.0677	0	0	0	0.0258	0	0	0	0	0	0	0	0.298	0.702	0.2388	0.2594	0.3687	0.0964	0	0	0	0.0367	0	0	0	0	0	0	0	0.298	0.7	9.32	40.81	0.78	0.24	8.18	0.47	8.95	23.94	3.68	6.14	59.96	18.28
292	930	8000	1162.5	0.1685	0.1772	0.2523	0.093	0	0	0	0.0241	0	0	0	0	0	0	0	0.2849	0.7151	0.2356	0.2478	0.3528	0.1301	0	0	0	0.0337	0	0	0	0	0	0	0	0.2849	0.72	9.69	42.19	0.81	0.25	8.41	0.48	9.11	23.99	3.62	6.31	61.36	17.6
293	930	9000	1033.33	0.1889	0.1086	0.2008	0.067	0	0.1228	0	0.0245	0	0	0	0	0	0	0	0.2874	0.7126	0.265	0.1524	0.2818	0.094	0	0.1724	0	0.0344	0	0	0	0	0	0	0	0.2874	0.74	9.85	46.74	0.84	0.25	8.63	0.49	9.58	25.07	3.75	6.86	74.29	18.23
294	930	10000	930	0.22	0.0308	0.1417	0.0309	0	0.2544	0	0.0258	0	0	0	0	0	0	0	0.2965	0.7035	0.3127	0.0438	0.2014	0.0439	0	0.3616	0	0.0366	0	0	0	0	0	0	0	0.2965	0.76	9.86	52.63	0.85	0.26	8.76	0.5	10.08	26.27	3.91	7.53	97.7	19.14
295	930	11000	845.455	0.2348	0	0.0881	0	0	0.3628	0	0	0	0	0	0	0	0.0133	0	0.301	0.699	0.3359	0	0.126	0	0	0.519	0	0	0	0	0	0	0	0.0191	0	0.301	0.78	9.94	59.75	0.86	0.26	4.12	0.17	10.69	27.78	4.13	8.31	136.95	20.3
296	930	12000	775	0.2294	0	0.0741	0	0	0.3894	0	0	0	0	0	0	0	0.0133	0	0.2938	0.7062	0.3248	0	0.1049	0	0	0.5514	0	0	0	0	0	0	0	0.0189	0	0.2938	0.8	10.21	63.21	0.88	0.26	4.17	0.17	11.06	28.56	4.21	8.7	154	20.58
297	930	13000	715.385	0.2234	0	0.0594	0	0	0.4146	0	0	0	0	0	0	0	0.0133	0.0078	0.2814	0.7186	0.3108	0	0.0827	0	0	0.5769	0	0	0	0	0	0	0	0.0186	0.0109	0.2814	0.84	10.68	68.23	0.92	0.27	4.24	0.17	11.65	29.85	4.36	9.27	178.39	21.16
298	930	14000	664.286	0.2198	0	0.0462	0	0	0.4345	0	0	0	0	0	0	0	0.0133	0.0148	0.2714	0.7286	0.3016	0	0.0634	0	0	0.5963	0	0	0	0	0	0	0	0.0183	0.0204	0.2714	0.87	11.11	73.24	0.95	0.28	4.3	0.17	12.2	31.02	4.5	9.83	207.76	21.67
299	930	15000	620	0.2189	0	0.0346	0	0	0.4495	0	0	0	0	0	0	0	0.0133	0.0211	0.2626	0.7374	0.2968	0	0.0469	0	0	0.6096	0	0	0	0	0	0	0	0.0181	0.0286	0.2626	0.9	11.5	78.28	0.98	0.29	4.35	0.17	12.72	32.13	4.63	10.38	242.87	22.16
300	930	16000	581.25	0.2205	0	0.024	0	0	0.4609	0	0	0	0	0	0	0	0.0133	0.027	0.2542	0.7458	0.2957	0	0.0322	0	0	0.6181	0	0	0	0	0	0	0	0.0179	0.0362	0.2542	0.93	11.91	83.62	1.02	0.3	4.41	0.17	13.25	33.25	4.75	10.96	287.16	22.65
301	930	17000	547.059	0.2247	0	0.0136	0	0	0.4695	0	0	0	0	0	0	0	0.0133	0.0327	0.246	0.754	0.2981	0	0.0181	0	0	0.6228	0	0	0	0	0	0	0	0.0177	0.0434	0.246	0.97	12.33	89.6	1.05	0.31	4.46	0.17	13.81	34.44	4.89	11.58	349.64	23.18
302	930	18000	516.667	0.2319	0	0.0021	0	0	0.4762	0	0	0	0	0	0	0	0.0133	0.0385	0.2379	0.7621	0.3042	0	0.0028	0	0	0.6249	0	0	0	0	0	0	0	0.0175	0.0505	0.2379	1	12.78	96.91	1.08	0.32	4.52	0.17	14.45	35.75	5.03	12.32	458.91	23.75
303	930	19000	489.474	0.2404	0	0	0	0	0.4793	0	0	0	0	0	0	0	0.0133	0.0434	0.2235	0.7765	0.3096	0	0	0	0	0.6173	0	0	0	0	0	0	0	0.0172	0.0559	0.2235	1.07	13.6	104.04	1.14	0.34	4.6	0.18	15.33	37.62	5.24	13.12	512.89	24.64
304	930	20000	465	0.2496	0	0	0	0	0.4814	0	0	0	0	0	0	0	0.0133	0.048	0.2077	0.7923	0.3151	0	0	0	0	0.6075	0	0	0	0	0	0	0	0.0168	0.0605	0.2077	1.15	14.62	111.88	1.21	0.37	4.69	0.18	16.37	39.8	5.49	14.01	548.17	25.66
305	940	5000	1880	0.1709	0.1819	0.2635	0	0	0	0	0.0303	0	0	0	0	0	0	0	0.3535	0.6465	0.2643	0.2814	0.4075	0	0	0	0	0.0468	0	0	0	0	0	0	0	0.3535	0.62	8.05	37.11	0.69	0.21	7.35	0.44	8.24	22.91	3.71	5.63	58.26	19.58
306	940	6000	1566.67	0.1722	0.1836	0.2614	0.0173	0	0	0	0.0289	0	0	0	0	0	0	0	0.3365	0.6635	0.2596	0.2767	0.394	0.0261	0	0	0	0.0436	0	0	0	0	0	0	0	0.3365	0.65	8.4	38.21	0.71	0.22	7.6	0.45	8.47	23.32	3.72	5.79	58.92	19.34
307	940	7000	1342.86	0.1722	0.1806	0.2558	0.0442	0	0	0	0.0271	0	0	0	0	0	0	0	0.3201	0.6799	0.2533	0.2656	0.3762	0.065	0	0	0	0.0398	0	0	0	0	0	0	0	0.3201	0.67	8.77	39.57	0.74	0.23	7.85	0.46	8.67	23.49	3.68	5.97	60.17	18.63
308	940	8000	1175	0.1729	0.1765	0.2492	0.0702	0	0	0	0.0253	0	0	0	0	0	0	0	0.3058	0.6942	0.2491	0.2542	0.359	0.1011	0	0	0	0.0365	0	0	0	0	0	0	0	0.3058	0.69	9.13	40.95	0.77	0.24	8.09	0.46	8.84	23.59	3.62	6.14	61.61	17.94
309	940	9000	1044.44	0.1922	0.1105	0.1992	0.0486	0	0.119	0	0.0255	0	0	0	0	0	0	0	0.3051	0.6949	0.2765	0.159	0.2867	0.0699	0	0.1713	0	0.0367	0	0	0	0	0	0	0	0.3051	0.71	9.35	45.35	0.8	0.24	8.34	0.48	9.31	24.67	3.75	6.67	74.29	18.52
310	940	10000	940	0.2233	0.0311	0.1383	0.0142	0	0.2541	0	0.0267	0	0	0	0	0	0	0	0.3123	0.6877	0.3247	0.0452	0.201	0.0207	0	0.3695	0	0.0389	0	0	0	0	0	0	0	0.3123	0.73	9.41	51.29	0.81	0.24	8.49	0.48	9.83	25.9	3.91	7.35	98.73	19.43
311	940	11000	854.545	0.2331	0	0.0829	0	0	0.3561	0	0	0	0	0	0	0	0.0133	0	0.3145	0.6855	0.34	0	0.121	0	0	0.5195	0	0	0	0	0	0	0	0.0195	0	0.3145	0.74	9.53	58.51	0.82	0.25	4.07	0.16	10.35	26.98	4.02	8.11	140.21	19.83
312	940	12000	783.333	0.2274	0	0.0683	0	0	0.3849	0	0	0	0	0	0	0	0.0133	0	0.3061	0.6939	0.3277	0	0.0984	0	0	0.5546	0	0	0	0	0	0	0	0.0192	0	0.3061	0.77	9.82	62.13	0.85	0.25	4.12	0.17	10.74	27.81	4.12	8.52	159.29	20.14
313	940	13000	723.077	0.2218	0	0.0538	0	0	0.4105	0	0	0	0	0	0	0	0.0133	0.005	0.2955	0.7045	0.3149	0	0.0764	0	0	0.5826	0	0	0	0	0	0	0	0.0189	0.0071	0.2955	0.8	10.2	66.61	0.88	0.26	4.18	0.17	11.23	28.87	4.24	9.02	184.64	20.6
314	940	14000	671.429	0.2178	0	0.0401	0	0	0.4319	0	0	0	0	0	0	0	0.0133	0.0124	0.2845	0.7155	0.3044	0	0.0561	0	0	0.6036	0	0	0	0	0	0	0	0.0187	0.0173	0.2845	0.83	10.62	71.69	0.92	0.27	4.24	0.17	11.78	30.06	4.38	9.59	217.81	21.13
315	940	15000	626.667	0.2166	0	0.0282	0	0	0.448	0	0	0	0	0	0	0	0.0133	0.0189	0.2751	0.7249	0.2988	0	0.0389	0	0	0.618	0	0	0	0	0	0	0	0.0184	0.026	0.2751	0.86	11.01	76.75	0.95	0.28	4.3	0.17	12.29	31.16	4.5	10.14	258.16	21.61
316	940	16000	587.5	0.218	0	0.0176	0	0	0.4598	0	0	0	0	0	0	0	0.0133	0.0248	0.2663	0.7337	0.2972	0	0.024	0	0	0.6267	0	0	0	0	0	0	0	0.0182	0.0339	0.2663	0.89	11.39	81.98	0.98	0.29	4.35	0.17	12.81	32.25	4.63	10.7	308.96	22.1
317	940	17000	552.941	0.2221	0	0.0076	0	0	0.4687	0	0	0	0	0	0	0	0.0133	0.0306	0.2576	0.7424	0.2992	0	0.0102	0	0	0.6313	0	0	0	0	0	0	0	0.018	0.0412	0.2576	0.93	11.8	87.77	1.01	0.3	4.41	0.17	13.35	33.41	4.76	11.3	380.43	22.62
318	940	18000	522.222	0.2288	0	0	0	0	0.4747	0	0	0	0	0	0	0	0.0133	0.0361	0.2471	0.7529	0.3039	0	0	0	0	0.6304	0	0	0	0	0	0	0	0.0177	0.0479	0.2471	0.97	12.32	94.2	1.05	0.31	4.47	0.17	14	34.78	4.91	11.98	467.93	23.26
319	940	19000	494.737	0.2368	0	0	0	0	0.4776	0	0	0	0	0	0	0	0.0133	0.0409	0.2314	0.7686	0.3081	0	0	0	0	0.6214	0	0	0	0	0	0	0	0.0174	0.0532	0.2314	1.03	13.14	100.51	1.11	0.33	4.55	0.18	14.85	36.61	5.13	12.71	496.82	24.16
320	940	20000	470	0.2457	0	0	0	0	0.4799	0	0	0	0	0	0	0	0.0133	0.0455	0.2156	0.7844	0.3132	0	0	0	0	0.6118	0	0	0	0	0	0	0	0.017	0.058	0.2156	1.11	14.09	107.8	1.17	0.35	4.64	0.18	15.83	38.67	5.36	13.55	529.83	25.14
321	950	5000	1900	0.1706	0.1702	0.2537	0	0	0	0	0.0304	0	0	0	0	0	0	0	0.3752	0.6248	0.273	0.2724	0.406	0	0	0	0	0.0486	0	0	0	0	0	0	0	0.3752	0.59	7.64	36.47	0.66	0.2	7.08	0.42	7.93	22.02	3.56	5.5	59.49	18.79
322	950	6000	1583.33	0.1754	0.1781	0.2562	0	0	0	0	0.0301	0	0	0	0	0	0	0	0.3602	0.6398	0.2741	0.2783	0.4005	0	0	0	0	0.047	0	0	0	0	0	0	0	0.3602	0.61	7.92	37.16	0.68	0.21	7.29	0.43	8.17	22.68	3.67	5.62	59.42	19.36
323	950	7000	1357.14	0.1766	0.1781	0.2524	0.0207	0	0	0	0.0285	0	0	0	0	0	0	0	0.3438	0.6562	0.2691	0.2713	0.3846	0.0315	0	0	0	0.0435	0	0	0	0	0	0	0	0.3438	0.63	8.25	38.34	0.7	0.21	7.52	0.44	8.37	22.99	3.66	5.78	60.41	18.95
324	950	8000	1187.5	0.1772	0.1747	0.2458	0.0473	0	0	0	0.0267	0	0	0	0	0	0	0	0.3284	0.6716	0.2638	0.2601	0.366	0.0704	0	0	0	0.0397	0	0	0	0	0	0	0	0.3284	0.65	8.59	39.7	0.73	0.22	7.76	0.45	8.55	23.13	3.61	5.95	61.89	18.25
325	950	9000	1055.56	0.195	0.1123	0.1979	0.0307	0	0.1134	0	0.0265	0	0	0	0	0	0	0	0.3242	0.6758	0.2886	0.1661	0.2928	0.0455	0	0.1679	0	0.0392	0	0	0	0	0	0	0	0.3242	0.68	8.86	43.91	0.76	0.23	8.04	0.46	9.03	24.19	3.73	6.47	74.14	18.74
326	950	10000	950	0.2258	0.0311	0.1348	0	0	0.2516	0	0.0276	0	0	0	0	0	0	0	0.3291	0.6709	0.3366	0.0463	0.201	0	0	0.375	0	0.0411	0	0	0	0	0	0	0	0.3291	0.7	8.98	49.9	0.78	0.23	8.22	0.47	9.55	25.42	3.89	7.16	99.65	19.57
327	950	11000	863.636	0.2313	0	0.0778	0	0	0.3485	0	0	0	0	0	0	0	0.0133	0	0.329	0.671	0.3447	0	0.116	0	0	0.5194	0	0	0	0	0	0	0	0.0199	0	0.329	0.71	9.13	57.19	0.79	0.24	4.01	0.16	10.01	26.16	3.92	7.91	143.42	19.34
328	950	12000	791.667	0.2254	0	0.0624	0	0	0.3795	0	0	0	0	0	0	0	0.0133	0	0.3193	0.6807	0.3311	0	0.0917	0	0	0.5576	0	0	0	0	0	0	0	0.0196	0	0.3193	0.74	9.44	60.96	0.82	0.24	4.07	0.16	10.41	27.03	4.01	8.33	164.82	19.68
329	950	13000	730.769	0.2202	0	0.048	0	0	0.4058	0	0	0	0	0	0	0	0.0133	0.002	0.3107	0.6893	0.3195	0	0.0696	0	0	0.5886	0	0	0	0	0	0	0	0.0194	0.0029	0.3107	0.76	9.72	64.9	0.84	0.25	4.12	0.16	10.81	27.88	4.11	8.76	191.41	20.02
330	950	14000	678.571	0.2157	0	0.0338	0	0	0.4289	0	0	0	0	0	0	0	0.0133	0.0097	0.2986	0.7014	0.3075	0	0.0482	0	0	0.6115	0	0	0	0	0	0	0	0.019	0.0138	0.2986	0.79	10.14	70.06	0.88	0.26	4.18	0.17	11.36	29.08	4.25	9.34	229.24	20.57
331	950	15000	633.333	0.2141	0	0.0214	0	0	0.4462	0	0	0	0	0	0	0	0.0133	0.0165	0.2884	0.7116	0.3008	0	0.0301	0	0	0.6271	0	0	0	0	0	0	0	0.0188	0.0232	0.2884	0.82	10.52	75.16	0.91	0.27	4.24	0.17	11.87	30.18	4.38	9.89	276.5	21.06
332	950	16000	593.75	0.2153	0	0.0108	0	0	0.4588	0	0	0	0	0	0	0	0.0133	0.0226	0.2792	0.7208	0.2987	0	0.015	0	0	0.6365	0	0	0	0	0	0	0	0.0185	0.0313	0.2792	0.85	10.89	80.32	0.94	0.28	4.3	0.17	12.37	31.25	4.5	10.44	336.51	21.54
333	950	17000	558.824	0.2193	0	0.001	0	0	0.4679	0	0	0	0	0	0	0	0.0133	0.0284	0.27	0.73	0.3004	0	0.0014	0	0	0.641	0	0	0	0	0	0	0	0.0183	0.0389	0.27	0.89	11.29	85.93	0.97	0.29	4.35	0.17	12.89	32.37	4.63	11.02	421.23	22.06
334	950	18000	527.778	0.2257	0	0	0	0	0.4724	0	0	0	0	0	0	0	0.0133	0.0335	0.2551	0.7449	0.303	0	0	0	0	0.6342	0	0	0	0	0	0	0	0.0179	0.0449	0.2551	0.94	11.94	91.25	1.02	0.3	4.43	0.17	13.6	33.91	4.81	11.64	454.31	22.82
335	950	19000	500	0.2333	0	0	0	0	0.4756	0	0	0	0	0	0	0	0.0133	0.0383	0.2395	0.7605	0.3067	0	0	0	0	0.6254	0	0	0	0	0	0	0	0.0175	0.0503	0.2395	1	12.71	97.16	1.07	0.32	4.51	0.17	14.4	35.65	5.01	12.32	481.49	23.69
336	950	20000	475	0.2418	0	0	0	0	0.4782	0	0	0	0	0	0	0	0.0133	0.0429	0.2237	0.7763	0.3115	0	0	0	0	0.616	0	0	0	0	0	0	0	0.0172	0.0553	0.2237	1.07	13.59	103.94	1.14	0.34	4.6	0.18	15.31	37.59	5.24	13.11	512.42	24.63
Partial melting of an average composition of IAB-type basalt (IAB-AV)
Step	P-T condition			Modelled mass fraction (wt%) of residual mineral phases and melt																	Normalized residue percentage at a given P-T condition															Modelled trace element results (modal batch melting: Cl=Co/[F+D*(1-F)])
	Temperature (T, °C)	Pressure (P, bar)	T/P (°C/GPa)	Clinopyroxene	Orthopyroxene	Plagioclase	Amphibole	Mica	Garnet	Magnetite	Ilmenite	Titanite	Zircon	Epidote	Allanite	Apatite	Rutile	Quartz	Melt	SUM_SOLID	Cpx	Opx	Plag	Amp	Biot	Garnet	Magn	Ilmen	Titan	Zircon	Epidote	Allanite	Apatite	Rutile	q	F_MELT	Cs	Rb	Ba	Th	U	Nb	Ta	La	Ce	Pr	Pb	Sr	Nd
1	5000	750	1500	0	0	0.323	0.5576	0	0	0	0.0072	0	0	0	0	0	0	0.0473	0.0649	0.9351	0	0	0.3454	0.5963	0	0	0	0.0077	0	0	0	0	0	0	0.0506	0.0649	0.16	16.29	157.21	9.46	2.35	17.56	0.93	29.36	45.36	4.59	7.83	133.9	14.32
2	6000	750	1250	0.0001	0	0.2981	0.5771	0	0	0	0.0059	0	0	0	0	0	0	0.0616	0.0573	0.9427	0.0001	0	0.3162	0.6122	0	0	0	0.0063	0	0	0	0	0	0	0.0653	0.0573	0.17	17.52	170.22	10.18	2.54	18.25	0.94	30.23	45.85	4.58	8.3	143.69	14.15
3	7000	750	1071.43	0.0125	0	0.2694	0.5845	0	0	0	0.0048	0	0	0	0	0	0	0.0755	0.0532	0.9468	0.0132	0	0.2845	0.6174	0	0	0	0.0051	0	0	0	0	0	0	0.0797	0.0532	0.18	18.45	186	10.65	2.68	19	0.95	31.27	46.71	4.61	8.87	156.96	14.17
4	8000	750	937.5	0.0153	0	0.2382	0.6054	0	0	0	0	0.0047	0	0	0	0	0	0.0892	0.0473	0.9527	0.016	0	0.2501	0.6354	0	0	0	0	0.0049	0	0	0	0	0	0.0936	0.0473	0.18	19.33	203.06	11.38	2.88	19.81	0.9	30.23	43.87	4.32	9.55	173.03	13.14
5	9000	750	833.333	0.0268	0	0.2135	0.6099	0	0	0	0	0.0047	0	0	0	0	0	0.101	0.0442	0.9558	0.0281	0	0.2233	0.638	0	0	0	0	0.0049	0	0	0	0	0	0.1056	0.0442	0.18	20.22	222.18	11.83	3.02	20.36	0.9	31.12	44.57	4.35	10.19	189.74	13.17
6	10000	750	750	0.0375	0	0.1898	0.6146	0	0	0	0	0.0049	0	0	0	0	0	0.1119	0.0413	0.9587	0.0391	0	0.1979	0.6411	0	0	0	0	0.0051	0	0	0	0	0	0.1167	0.0413	0.19	21.11	243.87	12.27	3.17	20.88	0.9	31.93	45.13	4.37	10.88	208.97	13.17
7	11000	750	681.818	0.0475	0	0.1671	0.6194	0	0	0	0	0.0052	0	0	0	0	0	0.1221	0.0387	0.9613	0.0494	0	0.1738	0.6443	0	0	0	0	0.0054	0	0	0	0	0	0.127	0.0387	0.19	21.99	268.7	12.72	3.32	21.36	0.9	32.68	45.58	4.38	11.63	231.35	13.14
8	12000	750	625	0.0546	0	0.1472	0.5868	0	0.0363	0	0	0.0068	0	0	0	0	0	0.1261	0.0423	0.9577	0.057	0	0.1537	0.6127	0	0.0379	0	0	0.0071	0	0	0	0	0	0.1316	0.0423	0.2	21.67	287.06	12.57	3.26	21.79	0.9	33.22	46.16	4.45	12.34	256.1	13.37
9	13000	750	576.923	0.0583	0	0.1304	0.5368	0	0.091	0	0	0.0088	0	0	0	0	0	0.1262	0.0485	0.9515	0.0613	0	0.1371	0.5641	0	0.0957	0	0	0.0092	0	0	0	0	0	0.1326	0.0485	0.2	20.87	300.33	12.19	3.13	22.21	0.9	33.72	46.92	4.57	13.02	282.45	13.76
10	14000	750	535.714	0.0617	0	0.1147	0.4979	0	0.1357	0	0	0.0103	0	0	0	0	0	0.127	0.0528	0.9472	0.0651	0	0.121	0.5256	0	0.1433	0	0	0.0109	0	0	0	0	0	0.1341	0.0528	0.21	20.45	316.52	11.99	3.05	22.67	0.91	34.31	47.71	4.67	13.74	312.48	14.11
11	15000	750	500	0.0655	0	0.099	0.4668	0	0.1731	0	0	0.0114	0	0	0	0	0	0.1284	0.0558	0.9442	0.0694	0	0.1049	0.4944	0	0.1833	0	0	0.0121	0	0	0	0	0	0.1359	0.0558	0.21	20.26	336.87	11.91	3.01	23.16	0.91	34.99	48.54	4.77	14.56	349.1	14.42
12	16000	750	468.75	0.0709	0	0.0822	0.4412	0	0.205	0	0	0.0123	0	0	0	0	0	0.1304	0.0579	0.9421	0.0753	0	0.0873	0.4684	0	0.2176	0	0	0.0131	0	0	0	0	0	0.1384	0.0579	0.22	20.24	364.33	11.91	3	23.72	0.92	35.79	49.43	4.87	15.55	398.9	14.71
13	17000	750	441.176	0.1006	0	0.0641	0.3904	0	0.2462	0	0	0	0	0	0	0	0.0058	0.1294	0.0635	0.9365	0.1074	0	0.0685	0.4169	0	0.2629	0	0	0	0	0	0	0	0.0061	0.1382	0.0635	0.23	21.17	446.77	11.49	2.91	12.55	0.51	47.68	67	6.35	16.82	500.5	19.3
14	18000	750	416.667	0.1381	0	0.0173	0.3562	0.0043	0.2738	0	0	0	0	0.003	0	0	0.0063	0.1365	0.0645	0.9355	0.1476	0	0.0185	0.3808	0.0046	0.2927	0	0	0	0	0.0032	0	0	0.0067	0.1459	0.0645	0.24	19.85	520.2	2.1	2.88	12.4	0.49	52.07	71.84	6.73	20.91	972.94	20.44
15	19000	750	394.737	0.1779	0	0	0.2936	0.0078	0.3065	0	0	0	0	0.0097	0	0	0.0071	0.1321	0.0651	0.9349	0.1903	0	0	0.3141	0.0084	0.3279	0	0	0	0	0.0104	0	0	0.0076	0.1413	0.0651	0.26	19.01	503.53	0.74	2.69	11.93	0.47	54.69	76.52	7.24	23.69	1539.35	22.31
16	20000	750	375	0.2115	0	0	0.2254	0.0094	0.3429	0	0	0	0	0.0122	0	0	0.0079	0.1241	0.0665	0.9335	0.2266	0	0	0.2415	0.0101	0.3674	0	0	0	0	0.0131	0	0	0.0084	0.133	0.0665	0.28	18.7	471.12	0.6	2.6	11.49	0.46	58.73	84.02	8.07	25.01	1684.2	25.33
17	21000	750	357.143	0.2496	0	0	0.1543	0.0105	0.3784	0	0	0	0	0.0136	0	0	0.0085	0.1166	0.0683	0.9317	0.2679	0	0	0.1657	0.0113	0.4062	0	0	0	0	0.0146	0	0	0.0092	0.1252	0.0683	0.3	18.56	451.76	0.54	2.55	11.19	0.45	64.44	94.62	9.24	26.63	1889.67	29.74
18	22000	750	340.909	0.3336	0	0	0.0425	0.01	0.4122	0	0	0	0	0	0	0	0.0094	0.1025	0.0755	0.9103	0.3665	0	0	0.0467	0.011	0.4529	0	0	0	0	0	0	0	0.0103	0.1126	0.0755	0.34	18.36	468.3	10.15	2.85	10.78	0.43	95.03	143.81	14.16	30.65	2892.36	48.37
19	23000	750	326.087	0.3683	0	0	0	0.0094	0.4224	0	0	0	0	0	0	0	0.0097	0.0992	0.074	0.9091	0.4052	0	0	0	0.0103	0.4647	0	0	0	0	0	0	0	0.0106	0.1091	0.074	0.38	19.24	491.54	10.15	2.91	10.75	0.43	108.75	168.69	16.83	33.16	3406.93	60.13
20	24000	750	312.5	0.4062	0	0	0	0.0187	0.4242	0	0	0	0	0	0	0	0.0098	0.1208	0	0.9796	0.4146	0	0	0	0.019	0.433	0	0	0	0	0	0	0	0.01	0.1233	0	2.31	40.5	563.07	24.73	10.48	12.31	0.47	435.45	369.63	27.07	128.63	13690.9	88.67
21	25000	750	300	0.4031	0	0	0	0.0183	0.4283	0	0	0	0	0	0	0	0.0098	0.1213	0	0.9809	0.411	0	0	0	0.0187	0.4366	0	0	0	0	0	0	0	0.01	0.1237	0	2.36	41.22	573.5	24.91	10.51	12.32	0.47	435.58	369.22	27.04	128.63	13738.8	88.44
22	5000	760	1520	0	0	0.3256	0.5538	0	0	0	0.0069	0	0	0	0	0	0	0.0447	0.069	0.931	0	0	0.3498	0.5949	0	0	0	0.0074	0	0	0	0	0	0	0.048	0.069	0.16	15.76	154.78	9.17	2.28	17.41	0.92	29.05	45.1	4.58	7.73	132.78	14.32
23	6000	760	1266.67	0.006	0	0.2987	0.5681	0	0	0	0.0056	0	0	0	0	0	0	0.0595	0.062	0.938	0.0064	0	0.3185	0.6057	0	0	0	0.006	0	0	0	0	0	0	0.0635	0.062	0.17	16.86	168.06	9.78	2.44	18.16	0.94	30.04	45.83	4.59	8.22	143.32	14.25
24	7000	760	1085.71	0.0171	0	0.2709	0.5768	0	0	0	0.0045	0	0	0	0	0	0	0.0734	0.0573	0.9427	0.0181	0	0.2874	0.6118	0	0	0	0.0048	0	0	0	0	0	0	0.0779	0.0573	0.17	17.81	183.29	10.27	2.59	18.92	0.95	31.07	46.67	4.63	8.77	156.11	14.25
25	8000	760	950	0.0275	0	0.2444	0.5852	0	0	0	0.0035	0	0	0	0	0	0	0.0861	0.0532	0.9468	0.0291	0	0.2582	0.6181	0	0	0	0.0037	0	0	0	0	0	0	0.0909	0.0532	0.18	18.73	200.29	10.74	2.73	19.65	0.96	32.07	47.44	4.65	9.35	170.56	14.24
26	9000	760	844.444	0.0309	0	0.2164	0.6025	0	0	0	0	0.0038	0	0	0	0	0	0.0986	0.0478	0.9522	0.0324	0	0.2273	0.6327	0	0	0	0	0.0039	0	0	0	0	0	0.1036	0.0478	0.18	19.61	218.58	11.4	2.92	20.35	0.92	31.32	45.18	4.41	10.04	187.76	13.4
27	10000	760	760	0.0408	0	0.1933	0.6078	0	0	0	0	0.0039	0	0	0	0	0	0.1096	0.0446	0.9554	0.0427	0	0.2023	0.6362	0	0	0	0	0.0041	0	0	0	0	0	0.1147	0.0446	0.19	20.5	239.36	11.86	3.06	20.86	0.92	32.14	45.74	4.43	10.7	206.14	13.39
28	11000	760	690.909	0.0502	0	0.1709	0.6132	0	0	0	0	0.0042	0	0	0	0	0	0.1198	0.0417	0.9583	0.0523	0	0.1783	0.6399	0	0	0	0	0.0044	0	0	0	0	0	0.125	0.0417	0.19	21.39	263.14	12.31	3.21	21.35	0.91	32.89	46.18	4.44	11.42	227.53	13.36
29	12000	760	633.333	0.0574	0	0.1518	0.5712	0	0.0443	0	0	0.0063	0	0	0	0	0	0.1223	0.0468	0.9532	0.0602	0	0.1593	0.5992	0	0.0465	0	0	0.0066	0	0	0	0	0	0.1283	0.0468	0.19	20.79	277.71	12.02	3.11	21.74	0.91	33.32	46.72	4.53	12.08	250.61	13.64
30	13000	760	584.615	0.062	0	0.1354	0.52	0	0.0987	0	0	0.0084	0	0	0	0	0	0.1222	0.0533	0.9467	0.0655	0	0.143	0.5492	0	0.1043	0	0	0.0089	0	0	0	0	0	0.1291	0.0533	0.2	19.99	289.08	11.63	2.98	22.13	0.91	33.74	47.41	4.64	12.71	275.16	14.04
31	14000	760	542.857	0.066	0	0.12	0.4801	0	0.1433	0	0	0.01	0	0	0	0	0	0.1228	0.0578	0.9422	0.07	0	0.1273	0.5095	0	0.1521	0	0	0.0106	0	0	0	0	0	0.1304	0.0578	0.2	19.55	303.09	11.42	2.9	22.56	0.92	34.27	48.16	4.74	13.38	302.88	14.39
32	15000	760	506.667	0.0703	0	0.1048	0.4481	0	0.1806	0	0	0.0112	0	0	0	0	0	0.1241	0.0609	0.9391	0.0748	0	0.1116	0.4772	0	0.1923	0	0	0.012	0	0	0	0	0	0.1321	0.0609	0.21	19.34	320.61	11.33	2.86	23.03	0.92	34.9	48.95	4.84	14.14	336.1	14.72
33	16000	760	475	0.0935	0	0.0923	0.3965	0	0.2235	0	0	0	0	0	0	0	0.0053	0.1219	0.0669	0.9331	0.1002	0	0.0989	0.425	0	0.2395	0	0	0	0	0	0	0	0.0057	0.1307	0.0669	0.22	19.95	366.64	10.92	2.76	12.77	0.53	44.72	64.24	6.17	14.86	386.26	18.91
34	17000	760	447.059	0.1054	0	0.0722	0.3694	0	0.2538	0	0	0	0	0	0	0	0.0058	0.1243	0.0691	0.9309	0.1132	0	0.0775	0.3968	0	0.2727	0	0	0	0	0	0	0	0.0062	0.1336	0.0691	0.22	20.07	411.15	10.89	2.76	12.43	0.51	47.24	67.54	6.47	16.12	463.98	19.83
35	18000	760	422.222	0.1327	0	0.037	0.338	0.0008	0.2842	0	0	0	0	0	0	0	0.0063	0.1295	0.0715	0.9285	0.1429	0	0.0399	0.364	0.0008	0.3061	0	0	0	0	0	0	0	0.0068	0.1395	0.0715	0.23	20	505.67	10.84	2.78	12.19	0.49	51.53	72.65	6.89	18.8	708.39	21.11
36	19000	760	400	0.1824	0	0	0.2787	0.0069	0.3185	0	0	0	0	0.0034	0	0	0.0071	0.1308	0.0721	0.9279	0.1966	0	0	0.3004	0.0075	0.3433	0	0	0	0	0.0037	0	0	0.0077	0.141	0.0721	0.25	18.25	509.69	1.86	2.73	11.87	0.47	57.76	80.87	7.64	23.41	1624.77	23.57
37	20000	760	380	0.2172	0	0	0.2091	0.0087	0.3548	0	0	0	0	0.0065	0	0	0.0079	0.1226	0.0732	0.9268	0.2343	0	0	0.2257	0.0094	0.3828	0	0	0	0	0.007	0	0	0.0085	0.1323	0.0732	0.27	17.95	472.94	1.06	2.63	11.41	0.46	62.08	89.12	8.56	24.73	1782.73	26.96
38	21000	760	361.905	0.2711	0	0	0.1204	0.0096	0.3952	0	0	0	0	0	0	0	0.0087	0.1118	0.0776	0.9167	0.2957	0	0	0.1313	0.0105	0.4311	0	0	0	0	0	0	0	0.0095	0.1219	0.0776	0.29	17.59	460.82	10.22	2.76	10.99	0.44	77.81	114	11.04	27.14	2286.06	35.83
39	22000	760	345.455	0.3498	0	0	0.0167	0.0091	0.4185	0	0	0	0	0	0	0	0.0096	0.0986	0.0822	0.9023	0.3877	0	0	0.0185	0.0101	0.4639	0	0	0	0	0	0	0	0.0106	0.1093	0.0822	0.33	17.78	467.56	9.58	2.69	10.62	0.43	95.93	150.13	15.13	29.91	2969.71	53.29
40	23000	760	330.435	0.3652	0	0	0	0.0086	0.4242	0	0	0	0	0	0	0	0.0097	0.0984	0.0777	0.906	0.4031	0	0	0	0.0095	0.4682	0	0	0	0	0	0	0	0.0107	0.1086	0.0777	0.36	18.9	496.15	9.87	2.81	10.68	0.43	104.8	164.16	16.51	31.97	3284.67	59.12
41	24000	760	316.667	0.3674	0	0	0	0.0081	0.4268	0	0	0	0	0	0	0	0.0097	0.1001	0.0723	0.912	0.4028	0	0	0	0.0088	0.468	0	0	0	0	0	0	0	0.0106	0.1097	0.0723	0.39	20.21	530.77	10.31	2.96	10.8	0.43	110.58	170.6	16.94	33.75	3470.81	60.41
42	25000	760	304	0.4026	0	0	0	0.0183	0.429	0	0	0	0	0	0	0	0.0098	0.1214	0	0.9812	0.4103	0	0	0	0.0187	0.4372	0	0	0	0	0	0	0	0.01	0.1237	0	2.35	41.21	573.31	24.94	10.51	12.33	0.47	435.62	369.18	27.04	128.61	13744.5	88.4
43	5000	770	1540	0.0032	0	0.3271	0.5469	0	0	0	0.0066	0	0	0	0	0	0	0.0421	0.0741	0.9259	0.0035	0	0.3533	0.5907	0	0	0	0.0071	0	0	0	0	0	0	0.0454	0.0741	0.16	15.15	152.51	8.82	2.19	17.26	0.92	28.77	44.92	4.58	7.63	132.12	14.38
44	6000	770	1283.33	0.0128	0	0.2994	0.5578	0	0	0	0.0053	0	0	0	0	0	0	0.0572	0.0674	0.9326	0.0138	0	0.321	0.5981	0	0	0	0.0057	0	0	0	0	0	0	0.0614	0.0674	0.16	16.16	165.68	9.36	2.34	18.05	0.94	29.82	45.8	4.61	8.14	142.93	14.36
45	7000	770	1100	0.0224	0	0.2724	0.5679	0	0	0	0.0042	0	0	0	0	0	0	0.0711	0.0619	0.9381	0.0239	0	0.2904	0.6054	0	0	0	0.0045	0	0	0	0	0	0	0.0758	0.0619	0.17	17.13	180.39	9.87	2.49	18.81	0.95	30.84	46.62	4.64	8.67	155.26	14.35
46	8000	770	962.5	0.0317	0	0.2466	0.5775	0	0	0	0.0032	0	0	0	0	0	0	0.0838	0.0573	0.9427	0.0336	0	0.2616	0.6126	0	0	0	0.0034	0	0	0	0	0	0	0.0888	0.0573	0.18	18.06	196.76	10.35	2.63	19.55	0.96	31.83	47.37	4.66	9.23	169.17	14.32
47	9000	770	855.556	0.0355	0	0.2193	0.5945	0	0	0	0	0.0028	0	0	0	0	0	0.0962	0.0518	0.9482	0.0374	0	0.2313	0.6269	0	0	0	0	0.0029	0	0	0	0	0	0.1014	0.0518	0.18	18.96	214.96	10.97	2.81	20.32	0.93	31.51	45.81	4.48	9.89	185.91	13.65
48	10000	770	770	0.0446	0	0.1966	0.6005	0	0	0	0	0.003	0	0	0	0	0	0.1071	0.0482	0.9518	0.0468	0	0.2066	0.631	0	0	0	0	0.0031	0	0	0	0	0	0.1125	0.0482	0.18	19.86	234.85	11.43	2.95	20.84	0.93	32.34	46.37	4.5	10.53	203.46	13.63
49	11000	770	700	0.0532	0	0.1747	0.6065	0	0	0	0	0.0033	0	0	0	0	0	0.1173	0.045	0.955	0.0557	0	0.1829	0.6351	0	0	0	0	0.0034	0	0	0	0	0	0.1228	0.045	0.19	20.76	257.63	11.89	3.1	21.33	0.93	33.1	46.81	4.51	11.22	223.91	13.59
50	12000	770	641.667	0.0609	0	0.1563	0.5537	0	0.053	0	0	0.0058	0	0	0	0	0	0.1182	0.0519	0.9481	0.0643	0	0.1649	0.5841	0	0.0559	0	0	0.0062	0	0	0	0	0	0.1247	0.0519	0.19	19.86	268.33	11.45	2.95	21.67	0.92	33.38	47.28	4.6	11.82	245.4	13.93
51	13000	770	592.308	0.0663	0	0.1402	0.5018	0	0.107	0	0	0.0081	0	0	0	0	0	0.118	0.0586	0.9414	0.0704	0	0.1489	0.533	0	0.1137	0	0	0.0086	0	0	0	0	0	0.1253	0.0586	0.2	19.08	278.1	11.07	2.83	22.03	0.92	33.72	47.89	4.71	12.41	268.37	14.33
52	14000	770	550	0.0708	0	0.1251	0.461	0	0.1515	0	0	0.0098	0	0	0	0	0	0.1184	0.0633	0.9367	0.0755	0	0.1336	0.4922	0	0.1617	0	0	0.0105	0	0	0	0	0	0.1265	0.0633	0.2	18.65	290.25	10.86	2.75	22.43	0.93	34.19	48.58	4.82	13.03	294.06	14.7
53	15000	770	513.333	0.085	0	0.1127	0.4145	0	0.1944	0	0	0.0045	0	0	0	0	0.0029	0.1172	0.0687	0.9313	0.0913	0	0.121	0.4451	0	0.2088	0	0	0.0048	0	0	0	0	0.0031	0.1259	0.0687	0.21	18.72	314.13	10.55	2.67	15.81	0.66	38.93	56.1	5.51	13.63	326.03	16.92
54	16000	770	481.25	0.0993	0	0.0987	0.3747	0	0.2321	0	0	0	0	0	0	0	0.0054	0.1169	0.0729	0.9271	0.1071	0	0.1065	0.4041	0	0.2504	0	0	0	0	0	0	0	0.0058	0.1261	0.0729	0.21	18.91	344.38	10.35	2.62	12.62	0.53	44.39	64.82	6.3	14.36	368.36	19.44
55	17000	770	452.941	0.1109	0	0.0798	0.3469	0	0.2623	0	0	0	0	0	0	0	0.0059	0.119	0.0751	0.9249	0.1199	0	0.0863	0.3751	0	0.2837	0	0	0	0	0	0	0	0.0064	0.1287	0.0751	0.22	19	380.61	10.31	2.61	12.28	0.51	46.81	68.15	6.61	15.47	433.89	20.42
56	18000	770	427.778	0.1343	0	0.0497	0.3168	0	0.292	0	0	0	0	0	0	0	0.0064	0.1232	0.0777	0.9223	0.1456	0	0.0538	0.3435	0	0.3166	0	0	0	0	0	0	0	0.0069	0.1336	0.0777	0.23	19.17	458.36	10.24	2.61	12.02	0.49	50.49	72.82	7.01	17.53	601.02	21.69
57	19000	770	405.263	0.1871	0	0	0.2636	0.0058	0.3282	0	0	0	0	0	0	0	0.0071	0.1288	0.0793	0.9207	0.2032	0	0	0.2863	0.0063	0.3565	0	0	0	0	0	0	0	0.0077	0.1399	0.0793	0.24	17.58	515.78	10.24	2.67	11.79	0.47	59.12	83.49	7.92	22.87	1668.6	24.54
58	20000	770	385	0.2221	0	0	0.1925	0.0079	0.3673	0	0	0	0	0.001	0	0	0.008	0.1206	0.0806	0.9194	0.2416	0	0	0.2094	0.0086	0.3995	0	0	0	0	0.0011	0	0	0.0087	0.1312	0.0806	0.26	17.2	474.11	4.42	2.63	11.31	0.45	65.5	94.54	9.09	24.34	1884.84	28.76
59	21000	770	366.667	0.2847	0	0	0.0969	0.0085	0.4013	0	0	0	0	0	0	0	0.0089	0.1077	0.0847	0.908	0.3135	0	0	0.1068	0.0094	0.4419	0	0	0	0	0	0	0	0.0098	0.1186	0.0847	0.29	17.03	461.72	9.62	2.6	10.82	0.44	77.68	116.79	11.5	26.38	2310.3	38.03
60	22000	770	350	0.3585	0	0	0	0.0081	0.4236	0	0	0	0	0	0	0	0.0097	0.0956	0.0884	0.8955	0.4003	0	0	0	0.0091	0.473	0	0	0	0	0	0	0	0.0108	0.1068	0.0884	0.32	17.28	468.79	9.12	2.55	10.47	0.42	94.93	152.59	15.68	28.97	2972.93	56.58
61	23000	770	334.783	0.3619	0	0	0	0.0077	0.4259	0	0	0	0	0	0	0	0.0097	0.0975	0.0817	0.9027	0.4009	0	0	0	0.0086	0.4718	0	0	0	0	0	0	0	0.0107	0.108	0.0817	0.35	18.55	501.71	9.59	2.71	10.61	0.43	100.89	159.6	16.18	30.8	3163.72	58.09
62	24000	770	320.833	0.3645	0	0	0	0.0072	0.4284	0	0	0	0	0	0	0	0.0097	0.0993	0.0759	0.909	0.401	0	0	0	0.0079	0.4713	0	0	0	0	0	0	0	0.0106	0.1092	0.0759	0.37	19.87	537.93	10.03	2.86	10.73	0.43	106.64	166.13	16.63	32.56	3348.52	59.43
63	25000	770	308	0.378	0	0	0	0.0105	0.4305	0	0	0	0	0	0	0	0.0097	0.1075	0.048	0.9363	0.4037	0	0	0	0.0112	0.4598	0	0	0	0	0	0	0	0.0104	0.1149	0.048	0.55	25.18	575.08	12.87	3.92	11.28	0.44	147.74	208.24	19.36	44.96	4647.64	67.51
64	5000	780	1560	0.0133	0	0.3267	0.5328	0	0	0	0.0064	0	0	0	0	0	0	0.0393	0.0816	0.9184	0.0144	0	0.3557	0.5801	0	0	0	0.0069	0	0	0	0	0	0	0.0428	0.0816	0.15	14.38	150.25	8.35	2.08	17.1	0.92	28.53	44.92	4.61	7.55	132.13	14.54
65	6000	780	1300	0.0207	0	0.3001	0.5459	0	0	0	0.0051	0	0	0	0	0	0	0.0546	0.0736	0.9264	0.0224	0	0.324	0.5892	0	0	0	0.0055	0	0	0	0	0	0	0.0589	0.0736	0.16	15.42	163.03	8.91	2.24	17.9	0.94	29.58	45.78	4.64	8.04	142.52	14.5
66	7000	780	1114.29	0.0286	0	0.274	0.5578	0	0	0	0.004	0	0	0	0	0	0	0.0685	0.0671	0.9329	0.0307	0	0.2937	0.5979	0	0	0	0.0042	0	0	0	0	0	0	0.0735	0.0671	0.17	16.42	177.28	9.44	2.38	18.67	0.95	30.6	46.57	4.66	8.56	154.39	14.46
67	8000	780	975	0.0365	0	0.2487	0.5688	0	0	0	0.0029	0	0	0	0	0	0	0.0813	0.0618	0.9382	0.0389	0	0.2651	0.6063	0	0	0	0.0031	0	0	0	0	0	0	0.0866	0.0618	0.17	17.37	193.11	9.94	2.53	19.42	0.96	31.57	47.3	4.68	9.11	167.83	14.41
68	9000	780	866.667	0.0442	0	0.2244	0.5793	0	0	0	0.0019	0	0	0	0	0	0	0.093	0.0572	0.9428	0.0468	0	0.238	0.6144	0	0	0	0.002	0	0	0	0	0	0	0.0987	0.0572	0.18	18.29	210.92	10.43	2.67	20.16	0.97	32.52	47.97	4.69	9.69	183.15	14.36
69	10000	780	780	0.0488	0	0.1999	0.5926	0	0	0	0	0.002	0	0	0	0	0	0.1045	0.0523	0.9477	0.0515	0	0.2109	0.6253	0	0	0	0	0.0021	0	0	0	0	0	0.1102	0.0523	0.18	19.2	230.32	10.99	2.84	20.8	0.95	32.53	47.02	4.57	10.35	200.92	13.89
70	11000	780	709.091	0.0567	0	0.1783	0.5993	0	0	0	0	0.0023	0	0	0	0	0	0.1147	0.0486	0.9514	0.0596	0	0.1875	0.63	0	0	0	0	0.0024	0	0	0	0	0	0.1206	0.0486	0.19	20.1	252.13	11.46	2.98	21.3	0.95	33.31	47.46	4.57	11.02	220.45	13.83
71	12000	780	650	0.0652	0	0.1608	0.5346	0	0.0624	0	0	0.0055	0	0	0	0	0	0.1138	0.0577	0.9423	0.0692	0	0.1706	0.5674	0	0.0663	0	0	0.0058	0	0	0	0	0	0.1208	0.0577	0.19	18.91	258.99	10.87	2.8	21.57	0.94	33.39	47.81	4.68	11.56	240.49	14.25
72	13000	780	600	0.0712	0	0.1449	0.4821	0	0.116	0	0	0.0079	0	0	0	0	0	0.1134	0.0645	0.9355	0.0761	0	0.1549	0.5153	0	0.124	0	0	0.0084	0	0	0	0	0	0.1213	0.0645	0.19	18.16	267.4	10.5	2.68	21.89	0.93	33.65	48.33	4.79	12.11	262.07	14.64
73	14000	780	557.143	0.076	0	0.1301	0.4407	0	0.1603	0	0	0.0097	0	0	0	0	0	0.1138	0.0693	0.9307	0.0817	0	0.1398	0.4736	0	0.1722	0	0	0.0104	0	0	0	0	0	0.1223	0.0693	0.19	17.74	277.95	10.3	2.61	22.27	0.93	34.06	48.96	4.89	12.69	285.96	15.01
74	15000	780	520	0.0975	0	0.1199	0.3829	0	0.2076	0	0	0	0	0	0	0	0.0049	0.1106	0.0766	0.9234	0.1056	0	0.1298	0.4147	0	0.2248	0	0	0	0	0	0	0	0.0053	0.1198	0.0766	0.2	17.93	303.82	9.86	2.5	12.92	0.55	42.06	62.36	6.12	13.16	315.81	19
75	16000	780	487.5	0.1055	0	0.105	0.3513	0	0.2416	0	0	0	0	0	0	0	0.0055	0.1116	0.0795	0.9205	0.1147	0	0.1141	0.3816	0	0.2625	0	0	0	0	0	0	0	0.006	0.1212	0.0795	0.21	17.89	324.16	9.79	2.47	12.44	0.53	44.06	65.44	6.43	13.88	352.52	20.03
76	17000	780	458.824	0.117	0	0.0872	0.3229	0	0.2717	0	0	0	0	0	0	0	0.006	0.1134	0.0818	0.9182	0.1274	0	0.0949	0.3517	0	0.2959	0	0	0	0	0	0	0	0.0065	0.1235	0.0818	0.21	17.95	353.93	9.75	2.46	12.09	0.51	46.38	68.82	6.76	14.86	408.59	21.1
77	18000	780	433.333	0.1382	0	0.0601	0.2931	0	0.3009	0	0	0	0	0	0	0	0.0065	0.1169	0.0843	0.9157	0.1509	0	0.0656	0.3201	0	0.3285	0	0	0	0	0	0	0	0.0071	0.1277	0.0843	0.22	18.08	412.05	9.68	2.46	11.83	0.49	49.74	73.35	7.17	16.55	534.66	22.42
78	19000	780	410.526	0.1928	0	0	0.2478	0.0044	0.3351	0	0	0	0	0	0	0	0.0072	0.1259	0.0868	0.9132	0.2111	0	0	0.2714	0.0048	0.367	0	0	0	0	0	0	0	0.0078	0.1379	0.0868	0.23	17.03	522.58	9.64	2.51	11.67	0.47	58.22	83.65	8.02	22.1	1655.73	25.08
79	20000	780	390	0.2286	0	0	0.1751	0.0068	0.3758	0	0	0	0	0	0	0	0.008	0.1177	0.088	0.912	0.2506	0	0	0.192	0.0075	0.412	0	0	0	0	0	0	0	0.0088	0.1291	0.088	0.25	16.59	474.92	9.54	2.51	11.18	0.45	65.4	96.07	9.34	23.6	1896.67	29.85
80	21000	780	371.429	0.2989	0	0	0.0719	0.0073	0.4082	0	0	0	0	0	0	0	0.0091	0.1031	0.0926	0.8985	0.3326	0	0	0.08	0.0082	0.4543	0	0	0	0	0	0	0	0.0101	0.1148	0.0926	0.28	16.44	462.41	9.03	2.44	10.62	0.43	77.4	119.77	12.03	25.55	2332.9	40.67
81	22000	780	354.545	0.3546	0	0	0	0.0071	0.4256	0	0	0	0	0	0	0	0.0097	0.0946	0.0931	0.8915	0.3977	0	0	0	0.008	0.4774	0	0	0	0	0	0	0	0.0109	0.1061	0.0931	0.31	16.93	474.49	8.84	2.46	10.39	0.42	91.12	147.91	15.33	27.82	2855.22	55.45
82	23000	780	339.13	0.3585	0	0	0	0.0068	0.4277	0	0	0	0	0	0	0	0.0097	0.0966	0.0859	0.8992	0.3987	0	0	0	0.0075	0.4756	0	0	0	0	0	0	0	0.0108	0.1074	0.0859	0.33	18.21	508.51	9.3	2.61	10.53	0.43	97.04	155.01	15.84	29.64	3044.13	57.03
83	24000	780	325	0.3615	0	0	0	0.0063	0.43	0	0	0	0	0	0	0	0.0097	0.0984	0.0798	0.9058	0.3991	0	0	0	0.0069	0.4747	0	0	0	0	0	0	0	0.0107	0.1086	0.0798	0.36	19.54	546.57	9.74	2.76	10.66	0.43	102.74	161.62	16.31	31.39	3227.38	58.43
84	25000	780	312	0.3638	0	0	0	0.0057	0.4325	0	0	0	0	0	0	0	0.0097	0.1	0.0745	0.9117	0.399	0	0	0	0.0063	0.4744	0	0	0	0	0	0	0	0.0106	0.1097	0.0745	0.39	20.93	589.02	10.16	2.91	10.77	0.43	108.2	167.76	16.73	33.07	3403.88	59.67
85	5000	790	1580	0.0267	0.005	0.328	0.5068	0	0	0	0.0065	0	0	0	0	0	0	0.0346	0.0926	0.9074	0.0294	0.0055	0.3614	0.5585	0	0	0	0.0071	0	0	0	0	0	0	0.0381	0.0926	0.15	13.37	146.44	7.72	1.93	16.86	0.92	28.26	45.14	4.68	7.41	131.61	14.9
86	6000	790	1316.67	0.0298	0	0.3009	0.532	0	0	0	0.0049	0	0	0	0	0	0	0.0515	0.0808	0.9192	0.0324	0	0.3274	0.5788	0	0	0	0.0054	0	0	0	0	0	0	0.056	0.0808	0.16	14.64	160.08	8.44	2.12	17.72	0.93	29.3	45.75	4.67	7.93	142.06	14.66
87	7000	790	1128.57	0.0358	0	0.2756	0.5461	0	0	0	0.0037	0	0	0	0	0	0	0.0656	0.0732	0.9268	0.0386	0	0.2973	0.5892	0	0	0	0.004	0	0	0	0	0	0	0.0708	0.0732	0.16	15.66	173.9	9	2.27	18.51	0.95	30.32	46.53	4.68	8.44	153.49	14.59
88	8000	790	987.5	0.0421	0	0.2509	0.5588	0	0	0	0.0026	0	0	0	0	0	0	0.0785	0.067	0.933	0.0452	0	0.2689	0.599	0	0	0	0.0028	0	0	0	0	0	0	0.0841	0.067	0.17	16.64	189.25	9.52	2.42	19.28	0.96	31.3	47.23	4.69	8.97	166.46	14.52
89	9000	790	877.778	0.0486	0	0.2271	0.5707	0	0	0	0.0016	0	0	0	0	0	0	0.0903	0.0618	0.9382	0.0518	0	0.242	0.6082	0	0	0	0.0017	0	0	0	0	0	0	0.0963	0.0618	0.17	17.58	206.36	10.01	2.57	20.02	0.97	32.24	47.88	4.71	9.54	181.18	14.45
90	10000	790	790	0.0535	0	0.2031	0.584	0	0	0	0	0.001	0	0	0	0	0	0.1017	0.0567	0.9433	0.0568	0	0.2153	0.6191	0	0	0	0	0.001	0	0	0	0	0	0.1078	0.0567	0.18	18.5	225.74	10.55	2.72	20.75	0.96	32.71	47.69	4.64	10.17	198.51	14.16
91	11000	790	718.182	0.0611	0	0.1822	0.5822	0	0.0078	0	0	0.0017	0	0	0	0	0	0.1107	0.0543	0.9457	0.0646	0	0.1927	0.6157	0	0.0082	0	0	0.0018	0	0	0	0	0	0.117	0.0543	0.18	19.14	244.62	10.88	2.82	21.22	0.96	33.39	48.09	4.66	10.8	216.97	14.15
92	12000	790	658.333	0.0702	0	0.165	0.5139	0	0.0724	0	0	0.0052	0	0	0	0	0	0.1091	0.0641	0.9359	0.075	0	0.1763	0.5491	0	0.0774	0	0	0.0056	0	0	0	0	0	0.1166	0.0641	0.18	17.93	249.71	10.29	2.64	21.43	0.95	33.34	48.3	4.76	11.29	235.9	14.58
93	13000	790	607.692	0.0766	0	0.1494	0.461	0	0.1255	0	0	0.0078	0	0	0	0	0	0.1086	0.0711	0.9289	0.0825	0	0.1608	0.4963	0	0.1351	0	0	0.0083	0	0	0	0	0	0.1169	0.0711	0.19	17.23	256.99	9.94	2.53	21.73	0.94	33.53	48.73	4.87	11.81	256.23	14.97
94	14000	790	564.286	0.0968	0	0.139	0.3971	0	0.1781	0	0	0	0	0	0	0	0.0043	0.105	0.0796	0.9204	0.1051	0	0.151	0.4315	0	0.1936	0	0	0	0	0	0	0	0.0047	0.1141	0.0796	0.19	17.12	274.59	9.46	2.4	13.4	0.58	39.9	59.82	5.92	12.2	279.19	18.44
95	15000	790	526.667	0.1042	0	0.1254	0.3587	0	0.2178	0	0	0	0	0	0	0	0.0051	0.1051	0.0837	0.9163	0.1137	0	0.1369	0.3915	0	0.2377	0	0	0	0	0	0	0	0.0055	0.1147	0.0837	0.2	16.94	288.29	9.32	2.36	12.69	0.54	41.75	62.96	6.25	12.76	305.43	19.59
96	16000	790	493.75	0.1125	0	0.1111	0.3263	0	0.2519	0	0	0	0	0	0	0	0.0056	0.1059	0.0867	0.9133	0.1231	0	0.1217	0.3573	0	0.2758	0	0	0	0	0	0	0	0.0062	0.1159	0.0867	0.2	16.89	305.64	9.24	2.33	12.21	0.52	43.71	66.12	6.58	13.42	338.45	20.71
97	17000	790	464.706	0.1238	0	0.0942	0.2973	0	0.282	0	0	0	0	0	0	0	0.0061	0.1074	0.0891	0.9109	0.1359	0	0.1034	0.3264	0	0.3096	0	0	0	0	0	0	0	0.0068	0.1179	0.0891	0.21	16.93	330.31	9.19	2.32	11.86	0.5	45.95	69.57	6.93	14.28	387	21.87
98	18000	790	438.889	0.1434	0	0.0696	0.2676	0	0.3108	0	0	0	0	0	0	0	0.0066	0.1104	0.0915	0.9085	0.1579	0	0.0766	0.2945	0	0.3421	0	0	0	0	0	0	0	0.0073	0.1216	0.0915	0.21	17.02	375.02	9.14	2.32	11.59	0.48	49.06	74.01	7.35	15.7	486.1	23.27
99	19000	790	415.789	0.188	0	0.019	0.2284	0.0008	0.3435	0	0	0	0	0	0	0	0.0072	0.118	0.0952	0.9048	0.2078	0	0.021	0.2524	0.0008	0.3796	0	0	0	0	0	0	0	0.008	0.1304	0.0952	0.23	16.99	502.99	9.02	2.33	11.4	0.47	55.47	82.35	8.08	19.51	1006.02	25.61
100	20000	790	395	0.2354	0	0	0.1565	0.0056	0.3841	0	0	0	0	0	0	0	0.0081	0.1142	0.096	0.904	0.2604	0	0	0.1731	0.0062	0.425	0	0	0	0	0	0	0	0.009	0.1264	0.096	0.24	15.99	475.7	8.98	2.35	11.01	0.45	64.39	96.64	9.53	22.75	1884.81	30.85
101	21000	790	376.19	0.3137	0	0	0.0449	0.006	0.4161	0	0	0	0	0	0	0	0.0093	0.098	0.1014	0.8879	0.3533	0	0	0.0506	0.0068	0.4686	0	0	0	0	0	0	0	0.0104	0.1103	0.1014	0.27	15.83	463.14	8.45	2.29	10.39	0.42	76.95	122.98	12.65	24.66	2353.4	43.91
102	22000	790	359.091	0.3505	0	0	0	0.0059	0.4277	0	0	0	0	0	0	0	0.0097	0.0934	0.0981	0.8872	0.3951	0	0	0	0.0067	0.482	0	0	0	0	0	0	0	0.0109	0.1053	0.0981	0.3	16.58	481.7	8.55	2.36	10.3	0.42	87.37	143.21	14.97	26.69	2739.04	54.3
103	23000	790	343.478	0.3549	0	0	0	0.0057	0.4295	0	0	0	0	0	0	0	0.0097	0.0956	0.0904	0.8953	0.3964	0	0	0	0.0063	0.4797	0	0	0	0	0	0	0	0.0108	0.1067	0.0904	0.32	17.87	516.98	9.01	2.51	10.45	0.42	93.23	150.38	15.5	28.49	2925.92	55.93
104	24000	790	329.167	0.3584	0	0	0	0.0052	0.4316	0	0	0	0	0	0	0	0.0097	0.0974	0.0838	0.9024	0.3972	0	0	0	0.0058	0.4783	0	0	0	0	0	0	0	0.0107	0.108	0.0838	0.35	19.21	557.16	9.46	2.66	10.58	0.43	98.88	157.08	15.98	30.23	3107.44	57.39
105	25000	790	316	0.3611	0	0	0	0.0047	0.4339	0	0	0	0	0	0	0	0.0097	0.0991	0.0782	0.9085	0.3975	0	0	0	0.0052	0.4776	0	0	0	0	0	0	0	0.0107	0.1091	0.0782	0.37	20.63	602.79	9.88	2.81	10.7	0.43	104.3	163.29	16.41	31.9	3282.5	58.68
106	5000	800	1600	0.0535	0.0441	0.34	0.4143	0	0	0	0.0083	0	0	0	0	0	0	0.0195	0.1203	0.8797	0.0608	0.0501	0.3865	0.471	0	0	0	0.0095	0	0	0	0	0	0	0.0222	0.1203	0.14	11.35	135.1	6.41	1.62	16.3	0.93	28.01	46.89	5.06	7.03	127.75	16.6
107	6000	800	1333.33	0.0401	0	0.3018	0.5161	0	0	0	0.0048	0	0	0	0	0	0	0.0479	0.0893	0.9107	0.044	0	0.3314	0.5667	0	0	0	0.0053	0	0	0	0	0	0	0.0526	0.0893	0.15	13.82	156.76	7.95	2	17.5	0.93	28.98	45.71	4.7	7.8	141.54	14.85
108	7000	800	1142.86	0.044	0	0.2772	0.5327	0	0	0	0.0035	0	0	0	0	0	0	0.0623	0.0803	0.9197	0.0478	0	0.3014	0.5792	0	0	0	0.0038	0	0	0	0	0	0	0.0678	0.0803	0.16	14.87	170.22	8.53	2.16	18.31	0.95	30.01	46.47	4.71	8.3	152.54	14.75
109	8000	800	1000	0.0486	0	0.2531	0.5475	0	0	0	0.0024	0	0	0	0	0	0	0.0754	0.073	0.927	0.0524	0	0.273	0.5906	0	0	0	0.0026	0	0	0	0	0	0	0.0814	0.073	0.16	15.87	185.13	9.07	2.31	19.1	0.96	30.99	47.16	4.72	8.83	165.06	14.65
110	9000	800	888.889	0.0537	0	0.2297	0.561	0	0	0	0.0013	0	0	0	0	0	0	0.0874	0.0669	0.9331	0.0576	0	0.2462	0.6012	0	0	0	0.0014	0	0	0	0	0	0	0.0937	0.0669	0.17	16.84	201.72	9.59	2.46	19.86	0.97	31.94	47.79	4.72	9.39	179.3	14.56
111	10000	800	800	0.059	0	0.2068	0.5736	0	0	0	0.0003	0	0	0	0	0	0	0.0986	0.0617	0.9383	0.0629	0	0.2204	0.6113	0	0	0	0.0003	0	0	0	0	0	0	0.1051	0.0617	0.17	17.78	220.57	10.09	2.6	20.61	0.98	32.86	48.37	4.72	9.98	195.76	14.47
112	11000	800	727.273	0.0665	0	0.1861	0.5596	0	0.0192	0	0	0.0014	0	0	0	0	0	0.1058	0.0615	0.9385	0.0709	0	0.1983	0.5963	0	0.0204	0	0	0.0014	0	0	0	0	0	0.1127	0.0615	0.18	18.05	236.22	10.25	2.65	21.08	0.97	33.37	48.67	4.75	10.56	213.62	14.51
113	12000	800	666.667	0.0844	0	0.1716	0.4797	0	0.0867	0	0	0	0	0	0	0	0.0023	0.1019	0.0734	0.9266	0.091	0	0.1852	0.5177	0	0.0936	0	0	0	0	0	0	0	0.0025	0.11	0.0734	0.18	17.07	243.53	9.53	2.44	16	0.72	35.97	53.58	5.28	10.95	231.43	16.31
114	13000	800	615.385	0.0953	0	0.1575	0.4195	0	0.1425	0	0	0	0	0	0	0	0.0035	0.1001	0.0815	0.9185	0.1038	0	0.1715	0.4567	0	0.1551	0	0	0	0	0	0	0	0.0038	0.109	0.0815	0.19	16.48	251.8	9.15	2.33	14.19	0.63	37.81	57.07	5.67	11.38	250.63	17.71
115	14000	800	571.429	0.1038	0	0.144	0.3718	0	0.1892	0	0	0	0	0	0	0	0.0045	0.0993	0.0874	0.9126	0.1138	0	0.1578	0.4074	0	0.2073	0	0	0	0	0	0	0	0.0049	0.1088	0.0874	0.19	16.15	261.8	8.92	2.26	13.11	0.57	39.61	60.39	6.05	11.85	271.8	19.01
116	15000	800	533.333	0.1116	0	0.1308	0.3327	0	0.2289	0	0	0	0	0	0	0	0.0052	0.0992	0.0916	0.9084	0.1228	0	0.144	0.3663	0	0.252	0	0	0	0	0	0	0	0.0057	0.1092	0.0916	0.19	15.98	273.72	8.79	2.22	12.42	0.54	41.42	63.61	6.4	12.37	296.02	20.26
117	16000	800	500	0.1201	0	0.117	0.2996	0	0.263	0	0	0	0	0	0	0	0.0058	0.0998	0.0947	0.9053	0.1326	0	0.1292	0.3309	0	0.2906	0	0	0	0	0	0	0	0.0064	0.1102	0.0947	0.2	15.91	288.58	8.71	2.2	11.94	0.51	43.33	66.86	6.75	12.97	325.88	21.48
118	17000	800	470.588	0.1313	0	0.1009	0.2699	0	0.2933	0	0	0	0	0	0	0	0.0063	0.1011	0.0971	0.9029	0.1455	0	0.1118	0.2989	0	0.3248	0	0	0	0	0	0	0	0.007	0.112	0.0971	0.2	15.93	309.12	8.66	2.18	11.59	0.49	45.51	70.38	7.12	13.74	368.35	22.76
119	18000	800	444.444	0.1498	0	0.0784	0.24	0	0.3218	0	0	0	0	0	0	0	0.0068	0.1036	0.0996	0.9004	0.1663	0	0.087	0.2665	0	0.3574	0	0	0	0	0	0	0	0.0076	0.1151	0.0996	0.21	16	344.21	8.6	2.18	11.32	0.48	48.41	74.81	7.56	14.94	448.58	24.27
120	19000	800	421.053	0.1876	0	0.036	0.203	0	0.3533	0	0	0	0	0	0	0	0.0074	0.1095	0.1032	0.8968	0.2092	0	0.0402	0.2263	0	0.394	0	0	0	0	0	0	0	0.0083	0.1221	0.1032	0.22	16.12	437.76	8.49	2.18	11.11	0.46	53.7	82.26	8.25	17.7	748.52	26.6
121	20000	800	400	0.2422	0	0	0.1364	0.0042	0.3936	0	0	0	0	0	0	0	0.0083	0.1103	0.1051	0.8949	0.2707	0	0	0.1524	0.0047	0.4398	0	0	0	0	0	0	0	0.0092	0.1232	0.1051	0.23	15.37	476.68	8.43	2.2	10.81	0.44	63.21	97.1	9.74	21.85	1868.72	31.98
122	21000	800	380.952	0.3292	0	0	0.0158	0.0045	0.425	0	0	0	0	0	0	0	0.0095	0.0921	0.1113	0.8762	0.3757	0	0	0.018	0.0052	0.485	0	0	0	0	0	0	0	0.0109	0.1052	0.1113	0.26	15.2	464.32	7.9	2.13	10.12	0.42	76.3	126.44	13.38	23.71	2371.19	48.02
123	22000	800	363.636	0.3462	0	0	0	0.0046	0.4298	0	0	0	0	0	0	0	0.0097	0.0922	0.1036	0.8826	0.3923	0	0	0	0.0052	0.487	0	0	0	0	0	0	0	0.011	0.1045	0.1036	0.28	16.25	491.01	8.26	2.26	10.2	0.42	83.67	138.47	14.6	25.58	2624.36	53.11
124	23000	800	347.826	0.3512	0	0	0	0.0045	0.4313	0	0	0	0	0	0	0	0.0097	0.0944	0.0953	0.8911	0.3941	0	0	0	0.005	0.484	0	0	0	0	0	0	0	0.0109	0.106	0.0953	0.31	17.53	527.7	8.72	2.42	10.36	0.42	89.46	145.71	15.15	27.36	2809.08	54.81
125	24000	800	333.333	0.3552	0	0	0	0.0041	0.4332	0	0	0	0	0	0	0	0.0097	0.0964	0.0882	0.8986	0.3953	0	0	0	0.0045	0.4821	0	0	0	0	0	0	0	0.0108	0.1073	0.0882	0.33	18.9	570.37	9.17	2.57	10.5	0.42	95.06	152.48	15.64	29.08	2988.7	56.32
126	25000	800	320	0.3583	0	0	0	0.0036	0.4353	0	0	0	0	0	0	0	0.0097	0.0982	0.0821	0.9051	0.3959	0	0	0	0.0039	0.481	0	0	0	0	0	0	0	0.0107	0.1085	0.0821	0.36	20.34	619.79	9.59	2.71	10.63	0.43	100.43	158.78	16.08	30.74	3162.14	57.67
127	5000	810	1620	0.0775	0.0797	0.3513	0.3293	0	0	0	0.0102	0	0	0	0	0	0	0.0042	0.1478	0.8522	0.0909	0.0935	0.4122	0.3864	0	0	0	0.012	0	0	0	0	0	0	0.005	0.1478	0.13	9.86	125.59	5.49	1.4	15.69	0.94	27.63	48.42	5.44	6.69	124.25	18.48
128	6000	810	1350	0.0595	0.026	0.3131	0.4491	0	0	0	0.0061	0	0	0	0	0	0	0.0358	0.1104	0.8896	0.0669	0.0292	0.352	0.5049	0	0	0	0.0069	0	0	0	0	0	0	0.0402	0.1104	0.14	12.11	146.04	6.86	1.74	16.97	0.94	28.64	46.81	4.95	7.44	137.24	16
129	7000	810	1157.14	0.0532	0	0.279	0.5173	0	0	0	0.0034	0	0	0	0	0	0	0.0586	0.0885	0.9115	0.0584	0	0.3061	0.5675	0	0	0	0.0037	0	0	0	0	0	0	0.0643	0.0885	0.15	14.05	166.2	8.04	2.04	18.07	0.94	29.65	46.39	4.74	8.15	151.52	14.93
130	8000	810	1012.5	0.056	0	0.2555	0.5345	0	0	0	0.0022	0	0	0	0	0	0	0.072	0.0799	0.9201	0.0609	0	0.2776	0.5809	0	0	0	0.0024	0	0	0	0	0	0	0.0782	0.0799	0.16	15.08	180.71	8.61	2.19	18.88	0.96	30.65	47.07	4.74	8.67	163.61	14.8
131	9000	810	900	0.0596	0	0.2324	0.55	0	0	0	0.0011	0	0	0	0	0	0	0.0843	0.0727	0.9273	0.0643	0	0.2506	0.5931	0	0	0	0.0011	0	0	0	0	0	0	0.0909	0.0727	0.17	16.06	196.83	9.14	2.34	19.66	0.97	31.6	47.69	4.74	9.22	177.38	14.68
132	10000	810	810	0.0637	0	0.2099	0.564	0	0	0	0	0	0	0	0	0	0	0.0955	0.0668	0.9332	0.0683	0	0.2249	0.6044	0	0	0	0	0	0	0	0	0	0	0.1024	0.0668	0.17	17.01	214.89	9.65	2.49	20.43	0.98	32.52	48.26	4.74	9.8	193.15	14.57
133	11000	810	736.364	0.0755	0	0.1908	0.529	0	0.0339	0	0	0	0	0	0	0	0.0007	0.0994	0.0705	0.9295	0.0813	0	0.2053	0.5692	0	0.0365	0	0	0	0	0	0	0	0.0008	0.107	0.0705	0.17	16.92	227.67	9.53	2.46	18.91	0.88	33.88	50.34	4.95	10.3	210.11	15.24
134	12000	810	675	0.0915	0	0.1759	0.4524	0	0.0998	0	0	0	0	0	0	0	0.0024	0.096	0.0819	0.9181	0.0997	0	0.1916	0.4928	0	0.1087	0	0	0	0	0	0	0	0.0027	0.1046	0.0819	0.18	16.01	233.41	8.94	2.29	15.55	0.7	35.73	54.08	5.38	10.67	227.04	16.8
135	13000	810	623.077	0.1029	0	0.1621	0.3925	0	0.1547	0	0	0	0	0	0	0	0.0037	0.0941	0.0901	0.9099	0.113	0	0.1781	0.4313	0	0.17	0	0	0	0	0	0	0	0.0041	0.1034	0.0901	0.18	15.49	240.79	8.6	2.19	13.81	0.62	37.52	57.61	5.8	11.07	245.19	18.27
136	14000	810	578.571	0.1117	0	0.1489	0.3445	0	0.2011	0	0	0	0	0	0	0	0.0047	0.0932	0.0959	0.9041	0.1236	0	0.1647	0.3811	0	0.2225	0	0	0	0	0	0	0	0.0052	0.1031	0.0959	0.18	15.19	249.61	8.39	2.13	12.77	0.56	39.29	60.99	6.19	11.51	265.03	19.67
137	15000	810	540	0.1197	0	0.136	0.3049	0	0.2408	0	0	0	0	0	0	0	0.0054	0.0929	0.1002	0.8998	0.133	0	0.1511	0.3389	0	0.2676	0	0	0	0	0	0	0	0.006	0.1033	0.1002	0.19	15.03	260.02	8.27	2.09	12.09	0.53	41.07	64.3	6.56	11.99	287.47	21.02
138	16000	810	506.25	0.1284	0	0.1226	0.2711	0	0.2751	0	0	0	0	0	0	0	0.0061	0.0933	0.1034	0.8966	0.1432	0	0.1368	0.3023	0	0.3069	0	0	0	0	0	0	0	0.0068	0.1041	0.1034	0.19	14.96	272.75	8.19	2.06	11.62	0.5	42.94	67.64	6.94	12.53	314.63	22.37
139	17000	810	476.471	0.1396	0	0.1073	0.2406	0	0.3055	0	0	0	0	0	0	0	0.0066	0.0943	0.106	0.894	0.1562	0	0.1201	0.2691	0	0.3418	0	0	0	0	0	0	0	0.0074	0.1055	0.106	0.2	14.96	289.91	8.14	2.05	11.27	0.48	45.04	71.27	7.33	13.21	352.09	23.79
140	18000	810	450	0.1572	0	0.0865	0.2103	0	0.3341	0	0	0	0	0	0	0	0.0071	0.0964	0.1085	0.8915	0.1763	0	0.0971	0.2358	0	0.3747	0	0	0	0	0	0	0	0.008	0.1082	0.1085	0.2	15.01	317.83	8.09	2.05	11.01	0.47	47.78	75.73	7.8	14.24	418.5	25.45
141	19000	810	426.316	0.1908	0	0.0497	0.1742	0	0.3647	0	0	0	0	0	0	0	0.0076	0.1012	0.1119	0.8881	0.2148	0	0.0559	0.1961	0	0.4106	0	0	0	0	0	0	0	0.0086	0.1139	0.1119	0.21	15.1	383.46	7.99	2.04	10.8	0.45	52.41	82.77	8.5	16.38	621.52	27.9
142	20000	810	405	0.2555	0	0	0.1086	0.0022	0.4029	0	0	0	0	0	0	0	0.0085	0.1041	0.1161	0.8819	0.2897	0	0	0.1232	0.0025	0.4569	0	0	0	0	0	0	0	0.0096	0.1181	0.1161	0.22	14.75	483.37	7.83	2.05	10.51	0.43	62.14	98.32	10.08	20.91	1860.59	33.79
143	21000	810	385.714	0.3349	0	0	0	0.0028	0.4312	0	0	0	0	0	0	0	0.0097	0.0881	0.1201	0.8668	0.3864	0	0	0	0.0033	0.4975	0	0	0	0	0	0	0	0.0112	0.1017	0.1201	0.25	14.72	471.53	7.47	2.01	9.91	0.41	74.14	125.95	13.61	22.68	2324.89	49.93
144	22000	810	368.182	0.3418	0	0	0	0.0031	0.432	0	0	0	0	0	0	0	0.0097	0.0909	0.1094	0.8775	0.3895	0	0	0	0.0036	0.4923	0	0	0	0	0	0	0	0.011	0.1035	0.1094	0.27	15.93	503.29	7.96	2.17	10.1	0.41	80.01	133.71	14.22	24.48	2511.08	51.89
145	23000	810	352.174	0.3474	0	0	0	0.0031	0.4332	0	0	0	0	0	0	0	0.0097	0.0932	0.1005	0.8866	0.3918	0	0	0	0.0035	0.4886	0	0	0	0	0	0	0	0.0109	0.1052	0.1005	0.3	17.22	541.59	8.43	2.32	10.27	0.42	85.73	141.01	14.78	26.23	2693.54	53.65
146	24000	810	337.5	0.3519	0	0	0	0.0028	0.4348	0	0	0	0	0	0	0	0.0097	0.0953	0.0929	0.8945	0.3934	0	0	0	0.0031	0.4861	0	0	0	0	0	0	0	0.0108	0.1066	0.0929	0.32	18.59	587.18	8.88	2.47	10.42	0.42	91.27	147.85	15.29	27.94	2871.14	55.22
147	25000	810	324	0.3555	0	0	0	0.0023	0.4367	0	0	0	0	0	0	0	0.0097	0.0972	0.0864	0.9013	0.3944	0	0	0	0.0025	0.4845	0	0	0	0	0	0	0	0.0107	0.1078	0.0864	0.34	20.07	641.21	9.3	2.61	10.55	0.43	96.59	154.21	15.75	29.58	3042.77	56.62
148	5000	820	1640	0.092	0.0977	0.3525	0.2833	0	0	0	0.0112	0	0	0	0	0	0	0	0.1633	0.8367	0.11	0.1167	0.4214	0.3386	0	0	0	0.0133	0	0	0	0	0	0	0	0.1633	0.12	9.19	121.95	5.1	1.3	15.42	0.94	27.5	49.38	5.68	6.56	123.9	19.7
149	6000	820	1366.67	0.081	0.0618	0.3285	0.3636	0	0	0	0.0082	0	0	0	0	0	0	0.0197	0.1372	0.8628	0.0939	0.0717	0.3807	0.4214	0	0	0	0.0095	0	0	0	0	0	0	0.0228	0.1372	0.13	10.46	134.05	5.84	1.49	16.29	0.95	28.21	48.31	5.31	7.02	131.78	17.75
150	7000	820	1171.43	0.064	0.0017	0.2817	0.4966	0	0	0	0.0034	0	0	0	0	0	0	0.0538	0.0988	0.9012	0.071	0.0018	0.3126	0.5511	0	0	0	0.0038	0	0	0	0	0	0	0.0597	0.0988	0.15	13.13	161.23	7.5	1.9	17.75	0.94	29.24	46.37	4.78	7.97	150.1	15.19
151	8000	820	1025	0.0643	0	0.2579	0.5197	0	0	0	0.002	0	0	0	0	0	0	0.0681	0.0879	0.9121	0.0705	0	0.2827	0.5698	0	0	0	0.0022	0	0	0	0	0	0	0.0747	0.0879	0.16	14.24	175.96	8.12	2.07	18.61	0.95	30.26	46.97	4.76	8.5	162.08	14.97
152	9000	820	911.111	0.0663	0	0.2352	0.5374	0	0	0	0.0009	0	0	0	0	0	0	0.0807	0.0795	0.9205	0.072	0	0.2555	0.5839	0	0	0	0.0009	0	0	0	0	0	0	0.0877	0.0795	0.16	15.26	191.64	8.68	2.22	19.43	0.97	31.23	47.58	4.76	9.04	175.4	14.82
153	10000	820	820	0.0694	0	0.2135	0.5523	0	0	0	0	0	0	0	0	0	0	0.0921	0.0726	0.9274	0.0748	0	0.2302	0.5956	0	0	0	0	0	0	0	0	0	0	0.0994	0.0726	0.17	16.22	208.77	9.2	2.37	20.17	0.98	32.17	48.17	4.76	9.61	190.29	14.7
154	11000	820	745.455	0.0837	0	0.1947	0.4983	0	0.049	0	0	0	0	0	0	0	0.0009	0.0931	0.0803	0.9197	0.091	0	0.2117	0.5418	0	0.0532	0	0	0	0	0	0	0	0.001	0.1012	0.0803	0.17	15.75	218.33	8.87	2.28	18.13	0.85	33.66	50.85	5.06	10.04	206.85	15.72
155	12000	820	683.333	0.0997	0	0.18	0.4229	0	0.1135	0	0	0	0	0	0	0	0.0027	0.0897	0.0915	0.9085	0.1097	0	0.1982	0.4655	0	0.1249	0	0	0	0	0	0	0	0.0029	0.0987	0.0915	0.17	14.97	223.57	8.36	2.13	15.01	0.69	35.46	54.61	5.51	10.39	223.02	17.35
156	13000	820	630.769	0.1113	0	0.1664	0.3634	0	0.1677	0	0	0	0	0	0	0	0.004	0.0877	0.0995	0.9005	0.1236	0	0.1848	0.4036	0	0.1862	0	0	0	0	0	0	0	0.0044	0.0974	0.0995	0.18	14.52	230.18	8.06	2.05	13.36	0.6	37.21	58.19	5.94	10.77	240.21	18.91
157	14000	820	585.714	0.1204	0	0.1535	0.3153	0	0.2139	0	0	0	0	0	0	0	0.0049	0.0866	0.1054	0.8946	0.1346	0	0.1715	0.3524	0	0.2391	0	0	0	0	0	0	0	0.0055	0.0968	0.1054	0.18	14.25	237.98	7.88	1.99	12.37	0.55	38.94	61.64	6.35	11.17	258.87	20.42
158	15000	820	546.667	0.1287	0	0.1409	0.2751	0	0.2536	0	0	0	0	0	0	0	0.0057	0.0862	0.1098	0.8902	0.1445	0	0.1583	0.309	0	0.2849	0	0	0	0	0	0	0	0.0064	0.0969	0.1098	0.18	14.1	247.06	7.76	1.96	11.71	0.52	40.68	65.03	6.75	11.61	279.73	21.9
159	16000	820	512.5	0.1375	0	0.128	0.2404	0	0.2882	0	0	0	0	0	0	0	0.0063	0.0864	0.1131	0.8869	0.155	0	0.1444	0.2711	0	0.3249	0	0	0	0	0	0	0	0.0072	0.0974	0.1131	0.19	14.03	257.97	7.69	1.94	11.25	0.49	42.51	68.49	7.15	12.1	304.53	23.4
160	17000	820	482.353	0.1488	0	0.1135	0.2091	0	0.3189	0	0	0	0	0	0	0	0.0069	0.0871	0.1158	0.8842	0.1682	0	0.1284	0.2364	0	0.3607	0	0	0	0	0	0	0	0.0078	0.0985	0.1158	0.19	14.03	272.33	7.63	1.92	10.92	0.47	44.55	72.24	7.58	12.71	337.8	24.99
161	18000	820	455.556	0.1657	0	0.0942	0.1781	0	0.3476	0	0	0	0	0	0	0	0.0074	0.0888	0.1183	0.8817	0.1879	0	0.1069	0.202	0	0.3942	0	0	0	0	0	0	0	0.0084	0.1007	0.1183	0.2	14.06	294.74	7.58	1.92	10.66	0.46	47.14	76.77	8.08	13.59	393.7	26.86
162	19000	820	431.579	0.1961	0	0.0617	0.1425	0	0.3776	0	0	0	0	0	0	0	0.0079	0.0925	0.1216	0.8784	0.2232	0	0.0702	0.1622	0	0.4299	0	0	0	0	0	0	0	0.009	0.1054	0.1216	0.2	14.11	342.51	7.5	1.91	10.45	0.44	51.27	83.58	8.8	15.29	541.14	29.51
163	20000	820	410	0.2698	0	0	0.078	0	0.4135	0	0	0	0	0	0	0	0.0088	0.0971	0.1286	0.8672	0.3111	0	0	0.09	0	0.4768	0	0	0	0	0	0	0	0.0101	0.112	0.1286	0.21	14.11	491.28	7.24	1.89	10.17	0.42	60.89	99.56	10.47	19.92	1848.6	36.02
164	21000	820	390.476	0.3295	0	0	0	0.0009	0.4339	0	0	0	0	0	0	0	0.0097	0.0865	0.1273	0.8604	0.3829	0	0	0	0.001	0.5043	0	0	0	0	0	0	0	0.0112	0.1005	0.1273	0.24	14.41	488.04	7.18	1.92	9.79	0.41	70.6	121.09	13.2	21.61	2215.34	48.6
165	22000	820	372.727	0.3371	0	0	0	0.0014	0.4343	0	0	0	0	0	0	0	0.0097	0.0894	0.1158	0.8719	0.3867	0	0	0	0.0016	0.4981	0	0	0	0	0	0	0	0.0111	0.1025	0.1158	0.26	15.62	519.94	7.67	2.07	9.99	0.41	76.39	128.9	13.84	23.39	2399.08	50.63
166	23000	820	356.522	0.3434	0	0	0	0.0015	0.4352	0	0	0	0	0	0	0	0.0097	0.0919	0.1061	0.8817	0.3895	0	0	0	0.0017	0.4936	0	0	0	0	0	0	0	0.011	0.1043	0.1061	0.28	16.92	560.01	8.14	2.22	10.17	0.42	82.05	136.27	14.41	25.13	2579.21	52.45
167	24000	820	341.667	0.3484	0	0	0	0.0013	0.4365	0	0	0	0	0	0	0	0.0097	0.0941	0.0979	0.8901	0.3915	0	0	0	0.0015	0.4904	0	0	0	0	0	0	0	0.0109	0.1058	0.0979	0.31	18.31	609.15	8.58	2.37	10.33	0.42	87.52	143.17	14.93	26.81	2754.66	54.08
168	25000	820	328	0.3525	0	0	0	0.0008	0.4382	0	0	0	0	0	0	0	0.0097	0.0961	0.0909	0.8973	0.3929	0	0	0	0.0009	0.4883	0	0	0	0	0	0	0	0.0108	0.1071	0.0909	0.33	19.81	668.95	9	2.51	10.46	0.42	92.78	149.59	15.4	28.44	2924.33	55.53
169	5000	830	1660	0.1022	0.1082	0.3504	0.2532	0	0	0	0.0117	0	0	0	0	0	0	0	0.1743	0.8257	0.1238	0.1311	0.4244	0.3066	0	0	0	0.0142	0	0	0	0	0	0	0	0.1743	0.12	8.78	120.18	4.86	1.24	15.25	0.94	27.44	50.06	5.85	6.49	124.58	20.59
170	6000	830	1383.33	0.1006	0.0948	0.3423	0.2841	0	0	0	0.0104	0	0	0	0	0	0	0.0036	0.1641	0.8359	0.1204	0.1134	0.4095	0.3399	0	0	0	0.0124	0	0	0	0	0	0	0.0043	0.1641	0.12	9.19	124.18	5.09	1.3	15.58	0.94	27.68	49.58	5.68	6.65	127.12	19.71
171	7000	830	1185.71	0.0834	0.0379	0.3006	0.4105	0	0	0	0.0057	0	0	0	0	0	0	0.0369	0.1251	0.8749	0.0954	0.0433	0.3435	0.4692	0	0	0	0.0065	0	0	0	0	0	0	0.0421	0.1251	0.14	11.23	145.77	6.31	1.61	16.97	0.95	28.75	47.81	5.12	7.46	142.18	16.77
172	8000	830	1037.5	0.0737	0	0.2605	0.5029	0	0	0	0.002	0	0	0	0	0	0	0.0638	0.0972	0.9028	0.0816	0	0.2885	0.557	0	0	0	0.0022	0	0	0	0	0	0	0.0706	0.0972	0.15	13.38	170.84	7.63	1.95	18.3	0.95	29.82	46.84	4.79	8.31	160.47	15.16
173	9000	830	922.222	0.0739	0	0.2381	0.5232	0	0	0	0.0007	0	0	0	0	0	0	0.0768	0.0873	0.9127	0.0809	0	0.2609	0.5733	0	0	0	0.0008	0	0	0	0	0	0	0.0841	0.0873	0.16	14.42	186.13	8.2	2.1	19.14	0.96	30.82	47.45	4.78	8.85	173.34	14.98
174	10000	830	830	0.076	0	0.217	0.538	0	0.0011	0	0	0	0	0	0	0	0	0.0882	0.0797	0.9203	0.0826	0	0.2358	0.5845	0	0.0012	0	0	0	0	0	0	0	0	0.0959	0.0797	0.16	15.37	202.37	8.72	2.24	19.88	0.97	31.79	48.1	4.79	9.4	187.55	14.87
175	11000	830	754.545	0.093	0	0.1983	0.4654	0	0.0644	0	0	0	0	0	0	0	0.0012	0.0864	0.0912	0.9088	0.1023	0	0.2182	0.5122	0	0.0709	0	0	0	0	0	0	0	0.0014	0.095	0.0912	0.16	14.61	209.21	8.22	2.11	17.21	0.82	33.4	51.38	5.18	9.77	203.9	16.26
176	12000	830	691.667	0.1089	0	0.1838	0.3914	0	0.1278	0	0	0	0	0	0	0	0.003	0.0829	0.1022	0.8978	0.1213	0	0.2047	0.4359	0	0.1424	0	0	0	0	0	0	0	0.0033	0.0924	0.1022	0.17	13.96	214.02	7.8	1.99	14.37	0.66	35.15	55.16	5.64	10.1	219.38	17.97
177	13000	830	638.462	0.1207	0	0.1704	0.3323	0	0.1815	0	0	0	0	0	0	0	0.0043	0.0808	0.1101	0.8899	0.1356	0	0.1915	0.3734	0	0.2039	0	0	0	0	0	0	0	0.0048	0.0908	0.1101	0.17	13.57	219.96	7.54	1.91	12.84	0.58	36.86	58.79	6.09	10.46	235.71	19.64
178	14000	830	592.857	0.13	0	0.1578	0.2839	0	0.2275	0	0	0	0	0	0	0	0.0053	0.0796	0.116	0.884	0.1471	0	0.1785	0.3212	0	0.2573	0	0	0	0	0	0	0	0.0059	0.09	0.116	0.17	13.34	226.87	7.37	1.86	11.91	0.53	38.55	62.31	6.52	10.83	253.28	21.28
179	15000	830	553.333	0.1385	0	0.1456	0.2431	0	0.2674	0	0	0	0	0	0	0	0.006	0.079	0.1204	0.8796	0.1574	0	0.1655	0.2764	0	0.304	0	0	0	0	0	0	0	0.0069	0.0898	0.1204	0.18	13.2	234.78	7.27	1.83	11.29	0.5	40.26	65.82	6.95	11.23	272.72	22.92
180	16000	830	518.75	0.1475	0	0.1332	0.2076	0	0.3023	0	0	0	0	0	0	0	0.0067	0.0789	0.1238	0.8762	0.1683	0	0.152	0.2369	0	0.3451	0	0	0	0	0	0	0	0.0076	0.09	0.1238	0.18	13.14	244.11	7.2	1.81	10.85	0.48	42.04	69.41	7.39	11.68	295.46	24.61
181	17000	830	488.235	0.1588	0	0.1194	0.1751	0	0.3335	0	0	0	0	0	0	0	0.0073	0.0793	0.1266	0.8734	0.1818	0	0.1367	0.2005	0	0.3818	0	0	0	0	0	0	0	0.0083	0.0908	0.1266	0.18	13.12	256.1	7.15	1.8	10.52	0.46	44.03	73.29	7.86	12.22	325.17	26.43
182	18000	830	461.111	0.1752	0	0.1015	0.1433	0	0.3624	0	0	0	0	0	0	0	0.0078	0.0805	0.1292	0.8708	0.2013	0	0.1165	0.1646	0	0.4162	0	0	0	0	0	0	0	0.0089	0.0925	0.1292	0.19	13.13	274.17	7.09	1.79	10.27	0.45	46.49	77.95	8.41	12.98	372.85	28.56
183	19000	830	436.842	0.2034	0	0.0725	0.1076	0	0.3922	0	0	0	0	0	0	0	0.0083	0.0835	0.1325	0.8675	0.2344	0	0.0835	0.1241	0	0.4521	0	0	0	0	0	0	0	0.0096	0.0963	0.1325	0.19	13.16	309.83	7.02	1.78	10.06	0.43	50.23	84.67	9.16	14.36	485.12	31.54
184	20000	830	415	0.2759	0	0.0059	0.0484	0	0.4269	0	0	0	0	0	0	0	0.0091	0.0896	0.1402	0.8557	0.3224	0	0.0069	0.0565	0	0.4989	0	0	0	0	0	0	0	0.0106	0.1047	0.1402	0.2	13.1	438.15	6.77	1.76	9.83	0.41	59.26	100.31	10.86	18.6	1508.61	38.44
185	21000	830	395.238	0.3231	0	0	0	0	0.4369	0	0	0	0	0	0	0	0.0097	0.0849	0.1345	0.8546	0.3781	0	0	0	0	0.5112	0	0	0	0	0	0	0	0.0113	0.0993	0.1345	0.23	13.89	481.84	6.91	1.84	9.68	0.4	67.44	116.68	12.84	20.65	2116.47	47.37
186	22000	830	377.273	0.332	0	0	0	0	0.4367	0	0	0	0	0	0	0	0.0097	0.0879	0.1224	0.8663	0.3833	0	0	0	0	0.5041	0	0	0	0	0	0	0	0.0112	0.1014	0.1224	0.25	15.21	528.41	7.38	1.98	9.88	0.41	72.98	124.28	13.46	22.35	2292.6	49.39
187	23000	830	360.87	0.3391	0	0	0	0	0.4372	0	0	0	0	0	0	0	0.0097	0.0905	0.112	0.8765	0.3868	0	0	0	0	0.4988	0	0	0	0	0	0	0	0.011	0.1033	0.112	0.27	16.56	576.05	7.85	2.13	10.07	0.41	78.49	131.6	14.04	24.05	2468.48	51.25
188	24000	830	345.833	0.3447	0	0	0	0	0.4383	0	0	0	0	0	0	0	0.0097	0.0929	0.1031	0.8855	0.3892	0	0	0	0	0.4949	0	0	0	0	0	0	0	0.0109	0.1049	0.1031	0.29	17.93	624.44	8.3	2.28	10.23	0.42	83.94	138.61	14.58	25.73	2642.86	52.95
189	25000	830	332	0.3491	0	0	0	0	0.4397	0	0	0	0	0	0	0	0.0097	0.095	0.0955	0.8935	0.3907	0	0	0	0	0.4922	0	0	0	0	0	0	0	0.0108	0.1063	0.0955	0.32	19.3	673.27	8.73	2.42	10.38	0.42	89.3	145.29	15.08	27.38	2814.61	54.5
190	5000	840	1680	0.1111	0.1171	0.3482	0.2258	0	0	0	0.0123	0	0	0	0	0	0	0	0.1856	0.8144	0.1365	0.1438	0.4275	0.2772	0	0	0	0.0151	0	0	0	0	0	0	0	0.1856	0.12	8.39	118.4	4.64	1.19	15.04	0.94	27.3	50.55	5.99	6.43	125.22	21.44
191	6000	840	1400	0.1114	0.1088	0.3439	0.2464	0	0	0	0.0113	0	0	0	0	0	0	0	0.1782	0.8218	0.1356	0.1324	0.4185	0.2998	0	0	0	0.0138	0	0	0	0	0	0	0	0.1782	0.12	8.65	120.83	4.78	1.22	15.27	0.94	27.46	50.23	5.88	6.52	126.6	20.79
192	7000	840	1200	0.1015	0.0723	0.3183	0.3281	0	0	0	0.008	0	0	0	0	0	0	0.0197	0.152	0.848	0.1197	0.0853	0.3754	0.3869	0	0	0	0.0095	0	0	0	0	0	0	0.0233	0.152	0.13	9.77	133.11	5.44	1.39	16.17	0.95	28.17	49.1	5.48	7	135.36	18.59
193	8000	840	1050	0.0856	0.0084	0.2675	0.4686	0	0	0	0.0025	0	0	0	0	0	0	0.0559	0.1115	0.8885	0.0963	0.0094	0.3011	0.5274	0	0	0	0.0029	0	0	0	0	0	0	0.063	0.1115	0.14	12.24	162.27	6.95	1.77	17.8	0.95	29.31	47.02	4.89	8.02	156.71	15.67
194	9000	840	933.333	0.0823	0	0.2412	0.5071	0	0	0	0.0006	0	0	0	0	0	0	0.0724	0.0964	0.9036	0.0911	0	0.2669	0.5612	0	0	0	0.0007	0	0	0	0	0	0	0.0801	0.0964	0.15	13.55	180.27	7.71	1.97	18.8	0.96	30.35	47.28	4.81	8.64	171.2	15.16
195	10000	840	840	0.0859	0	0.2196	0.5061	0	0.0147	0	0.0002	0	0	0	0	0	0	0.0819	0.0916	0.9084	0.0946	0	0.2418	0.5571	0	0.0162	0	0.0002	0	0	0	0	0	0	0.0901	0.0916	0.16	14.18	194.49	8.04	2.06	19.53	0.98	31.47	48.45	4.88	9.16	185.69	15.32
196	11000	840	763.636	0.1033	0	0.2015	0.4309	0	0.0801	0	0	0	0	0	0	0	0.0016	0.0793	0.1033	0.8967	0.1152	0	0.2247	0.4805	0	0.0894	0	0	0	0	0	0	0	0.0018	0.0884	0.1033	0.16	13.52	200.42	7.61	1.94	16.23	0.78	33.09	51.9	5.3	9.51	201.34	16.85
197	12000	840	700	0.1192	0	0.1873	0.3577	0	0.1428	0	0	0	0	0	0	0	0.0033	0.0757	0.1141	0.8859	0.1345	0	0.2114	0.4037	0	0.1612	0	0	0	0	0	0	0	0.0038	0.0854	0.1141	0.16	12.98	204.77	7.25	1.84	13.67	0.63	34.79	55.72	5.79	9.82	216.14	18.68
198	13000	840	646.154	0.131	0	0.1741	0.2989	0	0.196	0	0	0	0	0	0	0	0.0046	0.0734	0.1218	0.8782	0.1492	0	0.1983	0.3404	0	0.2232	0	0	0	0	0	0	0	0.0053	0.0836	0.1218	0.16	12.65	210.11	7.03	1.78	12.27	0.56	36.46	59.41	6.26	10.15	231.68	20.48
199	14000	840	600	0.1405	0	0.1618	0.2503	0	0.2421	0	0	0	0	0	0	0	0.0056	0.072	0.1277	0.8723	0.1611	0	0.1855	0.2869	0	0.2775	0	0	0	0	0	0	0	0.0065	0.0826	0.1277	0.17	12.45	216.21	6.89	1.74	11.41	0.51	38.11	63.03	6.72	10.49	248.26	22.29
200	15000	840	560	0.1492	0	0.15	0.2087	0	0.2823	0	0	0	0	0	0	0	0.0064	0.0712	0.1321	0.8679	0.1719	0	0.1728	0.2405	0	0.3252	0	0	0	0	0	0	0	0.0074	0.082	0.1321	0.17	12.33	223.08	6.79	1.71	10.82	0.48	39.79	66.65	7.19	10.86	266.41	24.13
201	16000	840	525	0.1585	0	0.1381	0.1721	0	0.3177	0	0	0	0	0	0	0	0.0071	0.0708	0.1357	0.8643	0.1833	0	0.1598	0.1992	0	0.3676	0	0	0	0	0	0	0	0.0082	0.0819	0.1357	0.17	12.26	231.02	6.73	1.69	10.4	0.46	41.54	70.39	7.67	11.26	287.31	26.05
202	17000	840	494.118	0.1699	0	0.125	0.1385	0	0.3494	0	0	0	0	0	0	0	0.0077	0.0709	0.1386	0.8614	0.1972	0	0.1451	0.1608	0	0.4057	0	0	0	0	0	0	0	0.0089	0.0823	0.1386	0.18	12.24	241	6.67	1.68	10.09	0.44	43.47	74.45	8.18	11.75	313.96	28.17
203	18000	840	466.667	0.186	0	0.1083	0.1055	0	0.3788	0	0	0	0	0	0	0	0.0082	0.0717	0.1414	0.8586	0.2167	0	0.1262	0.1229	0	0.4412	0	0	0	0	0	0	0	0.0096	0.0835	0.1414	0.18	12.24	255.57	6.62	1.67	9.84	0.43	45.82	79.27	8.79	12.4	355.03	30.68
204	19000	840	442.105	0.2124	0	0.0823	0.0693	0	0.4087	0	0	0	0	0	0	0	0.0088	0.0739	0.1447	0.8553	0.2484	0	0.0962	0.081	0	0.4778	0	0	0	0	0	0	0	0.0102	0.0864	0.1447	0.19	12.25	282.62	6.55	1.66	9.64	0.42	49.25	86.02	9.61	13.53	443.44	34.14
205	20000	840	420	0.2616	0	0.0321	0.0224	0	0.4448	0	0	0	0	0	0	0	0.0094	0.0796	0.15	0.85	0.3078	0	0.0378	0.0264	0	0.5233	0	0	0	0	0	0	0	0.0111	0.0936	0.15	0.19	12.26	355.06	6.43	1.65	9.49	0.4	55.84	98.34	11.05	16.2	835.37	40.3
206	21000	840	400	0.3159	0	0	0	0	0.4402	0	0	0	0	0	0	0	0.0097	0.0834	0.1416	0.8492	0.372	0	0	0	0	0.5184	0	0	0	0	0	0	0	0.0114	0.0982	0.1416	0.21	13.22	458.24	6.67	1.76	9.57	0.4	64.57	112.63	12.49	19.76	2025.81	46.22
207	22000	840	381.818	0.3258	0	0	0	0	0.4395	0	0	0	0	0	0	0	0.0097	0.0865	0.1286	0.8615	0.3782	0	0	0	0	0.5102	0	0	0	0	0	0	0	0.0112	0.1004	0.1286	0.24	14.5	503.4	7.14	1.9	9.79	0.41	70.02	120.22	13.13	21.44	2198.84	48.29
208	23000	840	365.217	0.3337	0	0	0	0	0.4396	0	0	0	0	0	0	0	0.0097	0.0893	0.1175	0.8723	0.3826	0	0	0	0	0.504	0	0	0	0	0	0	0	0.0111	0.1024	0.1175	0.26	15.82	549.74	7.6	2.05	9.98	0.41	75.46	127.57	13.72	23.11	2372.18	50.2
209	24000	840	350	0.34	0	0	0	0	0.4403	0	0	0	0	0	0	0	0.0097	0.0918	0.108	0.8818	0.3856	0	0	0	0	0.4993	0	0	0	0	0	0	0	0.011	0.1041	0.108	0.28	17.15	596.92	8.05	2.2	10.15	0.42	80.85	134.63	14.27	24.77	2544.54	51.96
210	25000	840	336	0.345	0	0	0	0	0.4415	0	0	0	0	0	0	0	0.0097	0.094	0.0998	0.8901	0.3876	0	0	0	0	0.496	0	0	0	0	0	0	0	0.0109	0.1055	0.0998	0.3	18.5	644.64	8.49	2.34	10.31	0.42	86.17	141.37	14.79	26.41	2714.8	53.56
211	5000	850	1700	0.119	0.1245	0.3458	0.2005	0	0	0	0.0129	0	0	0	0	0	0	0	0.1974	0.8026	0.1483	0.1551	0.4308	0.2498	0	0	0	0.016	0	0	0	0	0	0	0	0.1974	0.11	8.02	116.6	4.43	1.13	14.79	0.93	27.08	50.86	6.12	6.35	125.87	22.23
212	6000	850	1416.67	0.1191	0.1166	0.342	0.2214	0	0	0	0.0119	0	0	0	0	0	0	0	0.1891	0.8109	0.1469	0.1437	0.4217	0.2731	0	0	0	0.0146	0	0	0	0	0	0	0	0.1891	0.12	8.29	119.05	4.58	1.17	15.05	0.94	27.29	50.62	6.01	6.45	127.14	21.55
213	7000	850	1214.29	0.1184	0.1043	0.3342	0.2504	0	0	0	0.0106	0	0	0	0	0	0	0.0027	0.1795	0.8205	0.1443	0.1271	0.4073	0.3052	0	0	0	0.0129	0	0	0	0	0	0	0.0033	0.1795	0.12	8.63	122.77	4.77	1.22	15.37	0.94	27.52	50.17	5.85	6.6	129.72	20.64
214	8000	850	1062.5	0.1021	0.0439	0.2885	0.384	0	0	0	0.0051	0	0	0	0	0	0	0.0379	0.1384	0.8616	0.1185	0.051	0.3349	0.4456	0	0	0	0.0059	0	0	0	0	0	0	0.044	0.1384	0.13	10.52	145.66	5.89	1.51	16.89	0.95	28.67	48.28	5.23	7.45	147.06	17.3
215	9000	850	944.444	0.0917	0	0.2444	0.4889	0	0	0	0.0007	0	0	0	0	0	0	0.0674	0.107	0.893	0.1027	0	0.2736	0.5474	0	0	0	0.0007	0	0	0	0	0	0	0.0755	0.107	0.15	12.67	174.05	7.21	1.85	18.4	0.95	29.82	47.08	4.84	8.42	168.97	15.37
216	10000	850	850	0.0977	0	0.2227	0.4679	0	0.0304	0	0.001	0	0	0	0	0	0	0.0745	0.1058	0.8942	0.1093	0	0.2491	0.5233	0	0.034	0	0.0011	0	0	0	0	0	0	0.0833	0.1058	0.15	12.99	185.88	7.36	1.88	19.02	0.98	31.1	48.9	5.01	8.89	183.5	15.9
217	11000	850	772.727	0.1146	0	0.2042	0.3945	0	0.0961	0	0	0	0	0	0	0	0.002	0.0718	0.1168	0.8832	0.1297	0	0.2312	0.4467	0	0.1088	0	0	0	0	0	0	0	0.0023	0.0813	0.1168	0.15	12.49	191.9	7.03	1.79	15.19	0.73	32.72	52.4	5.44	9.24	199.14	17.52
218	12000	850	708.333	0.1304	0	0.1902	0.3219	0	0.1584	0	0	0	0	0	0	0	0.0038	0.068	0.1273	0.8727	0.1494	0	0.218	0.3689	0	0.1815	0	0	0	0	0	0	0	0.0043	0.0779	0.1273	0.15	12.04	195.83	6.73	1.71	12.92	0.6	34.38	56.27	5.95	9.53	213.32	19.48
219	13000	850	653.846	0.1423	0	0.1774	0.2633	0	0.2115	0	0	0	0	0	0	0	0.0051	0.0655	0.1349	0.8651	0.1645	0	0.2051	0.3043	0	0.2445	0	0	0	0	0	0	0	0.0059	0.0758	0.1349	0.16	11.77	200.61	6.54	1.65	11.66	0.54	36.01	60.04	6.45	9.83	228.12	21.45
220	14000	850	607.143	0.152	0	0.1655	0.2141	0	0.2577	0	0	0	0	0	0	0	0.0061	0.0639	0.1406	0.8594	0.1769	0	0.1926	0.2492	0	0.2999	0	0	0	0	0	0	0	0.0071	0.0744	0.1406	0.16	11.6	205.97	6.42	1.62	10.86	0.49	37.63	63.77	6.94	10.15	243.79	23.47
221	15000	850	566.667	0.161	0	0.1541	0.1717	0	0.2983	0	0	0	0	0	0	0	0.0069	0.0628	0.1452	0.8548	0.1883	0	0.1802	0.2008	0	0.349	0	0	0	0	0	0	0	0.0081	0.0735	0.1452	0.16	11.49	211.89	6.33	1.59	10.32	0.46	39.27	67.53	7.45	10.49	260.75	25.56
222	16000	850	531.25	0.1705	0	0.1427	0.1338	0	0.3344	0	0	0	0	0	0	0	0.0076	0.0621	0.1489	0.8511	0.2003	0	0.1676	0.1572	0	0.393	0	0	0	0	0	0	0	0.0089	0.0729	0.1489	0.17	11.42	218.6	6.27	1.57	9.92	0.44	40.98	71.45	7.98	10.85	279.99	27.8
223	17000	850	500	0.1821	0	0.1303	0.0987	0	0.3669	0	0	0	0	0	0	0	0.0082	0.0618	0.152	0.848	0.2147	0	0.1537	0.1164	0	0.4327	0	0	0	0	0	0	0	0.0097	0.0728	0.152	0.17	11.39	226.85	6.22	1.56	9.62	0.43	42.86	75.71	8.56	11.28	303.99	30.32
224	18000	850	472.222	0.1981	0	0.1148	0.0642	0	0.397	0	0	0	0	0	0	0	0.0088	0.062	0.155	0.845	0.2345	0	0.1359	0.076	0	0.4698	0	0	0	0	0	0	0	0.0104	0.0734	0.155	0.17	11.37	238.55	6.17	1.55	9.38	0.41	45.11	80.76	9.25	11.85	339.63	33.36
225	19000	850	447.368	0.2233	0	0.0913	0.0269	0	0.4272	0	0	0	0	0	0	0	0.0093	0.0635	0.1585	0.8415	0.2654	0	0.1085	0.032	0	0.5076	0	0	0	0	0	0	0	0.0111	0.0754	0.1585	0.18	11.37	259.23	6.1	1.54	9.19	0.4	48.28	87.66	10.17	12.77	410.96	37.56
226	20000	850	425	0.2608	0	0.0455	0	0	0.4529	0	0	0	0	0	0	0	0.0097	0.0713	0.1598	0.8402	0.3104	0	0.0541	0	0	0.5391	0	0	0	0	0	0	0	0.0115	0.0849	0.1598	0.19	11.56	316.81	6.11	1.56	9.18	0.39	53.66	97.3	11.25	14.96	678.32	42.19
227	21000	850	404.762	0.3081	0	0	0	0	0.4438	0	0	0	0	0	0	0	0.0097	0.0818	0.1491	0.8435	0.3653	0	0	0	0	0.5262	0	0	0	0	0	0	0	0.0115	0.097	0.1491	0.2	12.57	435.47	6.43	1.68	9.46	0.4	61.77	108.59	12.15	18.9	1937.24	45.05
228	22000	850	386.364	0.3191	0	0	0	0	0.4425	0	0	0	0	0	0	0	0.0097	0.0851	0.1352	0.8564	0.3726	0	0	0	0	0.5167	0	0	0	0	0	0	0	0.0113	0.0994	0.1352	0.22	13.81	479.23	6.9	1.83	9.69	0.4	67.12	116.18	12.79	20.54	2106.97	47.17
229	23000	850	369.565	0.328	0	0	0	0	0.4421	0	0	0	0	0	0	0	0.0097	0.088	0.1234	0.8678	0.378	0	0	0	0	0.5095	0	0	0	0	0	0	0	0.0112	0.1014	0.1234	0.25	15.09	524.25	7.36	1.97	9.89	0.41	72.48	123.55	13.4	22.19	2277.58	49.13
230	24000	850	354.167	0.3351	0	0	0	0	0.4424	0	0	0	0	0	0	0	0.0097	0.0906	0.1132	0.8778	0.3817	0	0	0	0	0.5041	0	0	0	0	0	0	0	0.011	0.1032	0.1132	0.27	16.4	570.2	7.81	2.11	10.07	0.41	77.81	130.65	13.96	23.83	2447.75	50.94
231	25000	850	340	0.3407	0	0	0	0	0.4433	0	0	0	0	0	0	0	0.0097	0.0929	0.1045	0.8866	0.3843	0	0	0	0	0.5	0	0	0	0	0	0	0	0.0109	0.1047	0.1045	0.29	17.71	616.81	8.25	2.26	10.23	0.42	83.08	137.44	14.49	25.46	2616.32	52.6
232	5000	860	1720	0.1261	0.1305	0.3431	0.177	0	0	0	0.0135	0	0	0	0	0	0	0	0.2099	0.7901	0.1596	0.1651	0.4342	0.224	0	0	0	0.0171	0	0	0	0	0	0	0	0.2099	0.11	7.65	114.76	4.24	1.08	14.51	0.92	26.79	51	6.23	6.26	126.55	22.97
233	6000	860	1433.33	0.126	0.1231	0.3398	0.1981	0	0	0	0.0125	0	0	0	0	0	0	0	0.2005	0.7995	0.1576	0.154	0.425	0.2477	0	0	0	0.0156	0	0	0	0	0	0	0	0.2005	0.11	7.93	117.24	4.38	1.12	14.79	0.93	27.05	50.84	6.12	6.37	127.72	22.27
234	7000	860	1228.57	0.1266	0.115	0.3351	0.2191	0	0	0	0.0114	0	0	0	0	0	0	0	0.1928	0.8072	0.1568	0.1425	0.4151	0.2714	0	0	0	0.0142	0	0	0	0	0	0	0	0.1928	0.12	8.18	119.78	4.52	1.16	15.04	0.94	27.24	50.55	6.01	6.47	129.31	21.57
235	8000	860	1075	0.118	0.0781	0.3083	0.3016	0	0	0	0.0078	0	0	0	0	0	0	0.0197	0.1665	0.8335	0.1415	0.0937	0.3699	0.3619	0	0	0	0.0094	0	0	0	0	0	0	0.0236	0.1665	0.12	9.17	132.18	5.1	1.31	15.97	0.94	27.95	49.4	5.59	6.96	138.93	19.19
236	9000	860	955.556	0.1032	0.0102	0.2534	0.4501	0	0	0	0.0015	0	0	0	0	0	0	0.0582	0.1234	0.8766	0.1177	0.0117	0.289	0.5135	0	0	0	0.0017	0	0	0	0	0	0	0.0664	0.1234	0.14	11.49	163.53	6.51	1.67	17.77	0.95	29.19	47.24	4.95	8.05	163.7	15.96
237	10000	860	860	0.1102	0	0.2254	0.4288	0	0.0455	0	0.0019	0	0	0	0	0	0	0.0667	0.1214	0.8786	0.1254	0	0.2566	0.4881	0	0.0518	0	0.0022	0	0	0	0	0	0	0.076	0.1214	0.14	11.88	177.54	6.73	1.72	18.45	0.97	30.66	49.27	5.13	8.61	181.57	16.52
238	11000	860	781.818	0.1268	0	0.2064	0.3559	0	0.1126	0	0	0	0	0	0	0	0.0026	0.0638	0.1319	0.8681	0.1461	0	0.2378	0.41	0	0.1298	0	0	0	0	0	0	0	0.003	0.0735	0.1319	0.15	11.5	183.53	6.47	1.65	14.11	0.68	32.29	52.87	5.59	8.96	197.25	18.27
239	12000	860	716.667	0.1424	0	0.1927	0.2842	0	0.1746	0	0	0	0	0	0	0	0.0043	0.0598	0.1419	0.8581	0.166	0	0.2246	0.3312	0	0.2035	0	0	0	0	0	0	0	0.005	0.0697	0.1419	0.15	11.14	187.22	6.23	1.58	12.14	0.57	33.91	56.8	6.12	9.23	210.96	20.4
240	13000	860	661.538	0.1546	0	0.1803	0.2252	0	0.2279	0	0	0	0	0	0	0	0.0056	0.0571	0.1493	0.8507	0.1817	0	0.212	0.2647	0	0.2679	0	0	0	0	0	0	0	0.0066	0.0671	0.1493	0.15	10.92	191.45	6.07	1.53	11.01	0.51	35.5	60.67	6.66	9.52	225.06	22.59
241	14000	860	614.286	0.1646	0	0.1687	0.1753	0	0.2745	0	0	0	0	0	0	0	0.0066	0.0551	0.1551	0.8449	0.1948	0	0.1997	0.2075	0	0.3249	0	0	0	0	0	0	0	0.0079	0.0653	0.1551	0.15	10.77	196.12	5.97	1.5	10.29	0.47	37.09	64.53	7.19	9.81	239.86	24.86
242	15000	860	573.333	0.1739	0	0.1578	0.1316	0	0.3158	0	0	0	0	0	0	0	0.0075	0.0537	0.1597	0.8403	0.2069	0	0.1878	0.1566	0	0.3759	0	0	0	0	0	0	0	0.0089	0.0639	0.1597	0.16	10.67	201.16	5.89	1.48	9.78	0.44	38.7	68.47	7.75	10.12	255.73	27.3
243	16000	860	537.5	0.1837	0	0.147	0.0922	0	0.3528	0	0	0	0	0	0	0	0.0082	0.0526	0.1636	0.8364	0.2196	0	0.1757	0.1102	0	0.4218	0	0	0	0	0	0	0	0.0098	0.0628	0.1636	0.16	10.61	206.76	5.83	1.46	9.41	0.42	40.37	72.59	8.35	10.44	273.46	29.98
244	17000	860	505.882	0.1956	0	0.1353	0.0553	0	0.3862	0	0	0	0	0	0	0	0.0088	0.0518	0.167	0.833	0.2348	0	0.1625	0.0664	0	0.4636	0	0	0	0	0	0	0	0.0106	0.0622	0.167	0.16	10.56	213.48	5.78	1.45	9.12	0.41	42.2	77.11	9.01	10.82	295.09	33.06
245	18000	860	477.778	0.2117	0	0.121	0.0189	0	0.4172	0	0	0	0	0	0	0	0.0094	0.0515	0.1703	0.8297	0.2552	0	0.1458	0.0228	0	0.5028	0	0	0	0	0	0	0	0.0113	0.0621	0.1703	0.17	10.54	222.78	5.72	1.44	8.89	0.39	44.36	82.45	9.8	11.3	326.19	36.88
246	19000	860	452.632	0.2293	0	0.097	0	0	0.4382	0	0	0	0	0	0	0	0.0097	0.0559	0.1699	0.8301	0.2762	0	0.1168	0	0	0.5279	0	0	0	0	0	0	0	0.0117	0.0674	0.1699	0.17	10.71	243.84	5.77	1.46	8.87	0.39	47.12	87.82	10.47	12.21	391.57	39.82
247	20000	860	430	0.2532	0	0.0539	0	0	0.4501	0	0	0	0	0	0	0	0.0097	0.0674	0.1658	0.8342	0.3035	0	0.0646	0	0	0.5395	0	0	0	0	0	0	0	0.0116	0.0808	0.1658	0.18	11.13	296.27	5.93	1.51	9.07	0.39	51.39	93.95	10.96	14.16	601.27	41.26
248	21000	860	409.524	0.2998	0	0	0	0	0.4478	0	0	0	0	0	0	0	0.0097	0.0801	0.1572	0.8374	0.358	0	0	0	0	0.5347	0	0	0	0	0	0	0	0.0116	0.0957	0.1572	0.19	11.94	413.52	6.19	1.61	9.35	0.39	59.03	104.59	11.8	18.05	1850.78	43.86
249	22000	860	390.909	0.312	0	0	0	0	0.4458	0	0	0	0	0	0	0	0.0097	0.0836	0.1423	0.851	0.3667	0	0	0	0	0.5238	0	0	0	0	0	0	0	0.0114	0.0982	0.1423	0.21	13.15	455.87	6.66	1.75	9.58	0.4	64.27	112.16	12.45	19.67	2017.07	46.03
250	23000	860	373.913	0.3219	0	0	0	0	0.4448	0	0	0	0	0	0	0	0.0097	0.0866	0.1296	0.863	0.373	0	0	0	0	0.5154	0	0	0	0	0	0	0	0.0112	0.1004	0.1296	0.23	14.39	499.57	7.12	1.89	9.79	0.41	69.55	119.53	13.07	21.29	2184.78	48.04
251	24000	860	358.333	0.3298	0	0	0	0	0.4447	0	0	0	0	0	0	0	0.0097	0.0893	0.1188	0.8735	0.3776	0	0	0	0	0.5091	0	0	0	0	0	0	0	0.0111	0.1022	0.1188	0.26	15.66	544.29	7.57	2.03	9.98	0.41	74.82	126.66	13.64	22.91	2352.57	49.9
252	25000	860	344	0.3361	0	0	0	0	0.4452	0	0	0	0	0	0	0	0.0097	0.0917	0.1094	0.8827	0.3808	0	0	0	0	0.5043	0	0	0	0	0	0	0	0.011	0.1039	0.1094	0.28	16.95	589.76	8.01	2.17	10.14	0.42	80.03	133.51	14.18	24.51	2519.26	51.61
253	5000	870	1740	0.1325	0.1352	0.3401	0.1548	0	0	0	0.0142	0	0	0	0	0	0	0	0.2233	0.7767	0.1705	0.1741	0.4379	0.1993	0	0	0	0.0182	0	0	0	0	0	0	0	0.2233	0.11	7.3	112.87	4.05	1.03	14.18	0.91	26.42	50.96	6.32	6.17	127.27	23.65
254	6000	870	1450	0.1323	0.1285	0.3373	0.176	0	0	0	0.0131	0	0	0	0	0	0	0	0.2128	0.7872	0.1681	0.1632	0.4285	0.2236	0	0	0	0.0166	0	0	0	0	0	0	0	0.2128	0.11	7.58	115.38	4.2	1.07	14.5	0.92	26.74	50.91	6.22	6.29	128.35	22.94
255	7000	870	1242.86	0.1328	0.1209	0.333	0.1972	0	0	0	0.012	0	0	0	0	0	0	0	0.2041	0.7959	0.1668	0.1519	0.4184	0.2477	0	0	0	0.0151	0	0	0	0	0	0	0	0.2041	0.11	7.83	117.95	4.33	1.11	14.78	0.93	26.98	50.7	6.11	6.39	129.85	22.22
256	8000	870	1087.5	0.1331	0.1104	0.3259	0.2229	0	0	0	0.0107	0	0	0	0	0	0	0.0015	0.1955	0.8045	0.1654	0.1373	0.4051	0.277	0	0	0	0.0133	0	0	0	0	0	0	0.0018	0.1955	0.11	8.1	121.25	4.48	1.15	15.07	0.93	27.19	50.32	5.96	6.52	132.3	21.36
257	9000	870	966.667	0.1177	0.046	0.2763	0.3647	0	0	0	0.0044	0	0	0	0	0	0	0.039	0.1519	0.8481	0.1388	0.0542	0.3258	0.43	0	0	0	0.0052	0	0	0	0	0	0	0.046	0.1519	0.13	9.88	145.56	5.54	1.42	16.72	0.94	28.41	48.34	5.28	7.43	152.21	17.62
258	10000	870	870	0.1231	0	0.2276	0.389	0	0.0602	0	0.0029	0	0	0	0	0	0	0.0587	0.1385	0.8615	0.1429	0	0.2642	0.4516	0	0.0699	0	0.0034	0	0	0	0	0	0	0.0681	0.1385	0.14	10.85	169.5	6.16	1.57	17.83	0.97	30.14	49.55	5.26	8.33	179.9	17.19
259	11000	870	790.909	0.14	0	0.2081	0.3151	0	0.1298	0	0	0	0	0	0	0	0.0032	0.0552	0.1487	0.8513	0.1644	0	0.2445	0.3701	0	0.1524	0	0	0	0	0	0	0	0.0037	0.0648	0.1487	0.14	10.56	175.33	5.95	1.51	13.02	0.63	31.77	53.29	5.75	8.67	195.68	19.13
260	12000	870	725	0.1553	0	0.1945	0.2447	0	0.1914	0	0	0	0	0	0	0	0.0049	0.0513	0.1579	0.8421	0.1844	0	0.231	0.2906	0	0.2273	0	0	0	0	0	0	0	0.0058	0.0609	0.1579	0.14	10.29	178.98	5.76	1.46	11.35	0.53	33.37	57.29	6.31	8.94	209.11	21.44
261	13000	870	669.231	0.1679	0	0.1826	0.1845	0	0.2453	0	0	0	0	0	0	0	0.0062	0.048	0.1654	0.8346	0.2011	0	0.2188	0.2211	0	0.294	0	0	0	0	0	0	0	0.0075	0.0575	0.1654	0.14	10.1	182.6	5.63	1.42	10.34	0.48	34.94	61.3	6.89	9.2	222.51	23.92
262	14000	870	621.429	0.1783	0	0.1716	0.1334	0	0.2926	0	0	0	0	0	0	0	0.0073	0.0456	0.1712	0.8288	0.2151	0	0.207	0.1609	0	0.3531	0	0	0	0	0	0	0	0.0088	0.0551	0.1712	0.15	9.98	186.6	5.53	1.39	9.68	0.44	36.5	65.32	7.48	9.47	236.5	26.55
263	15000	870	580	0.188	0	0.1611	0.0881	0	0.3349	0	0	0	0	0	0	0	0.0082	0.0438	0.176	0.824	0.2281	0	0.1955	0.107	0	0.4064	0	0	0	0	0	0	0	0.0099	0.0531	0.176	0.15	9.89	190.83	5.46	1.37	9.22	0.42	38.07	69.46	8.11	9.75	251.33	29.45
264	16000	870	543.75	0.1983	0	0.1509	0.0468	0	0.3729	0	0	0	0	0	0	0	0.0089	0.0422	0.1801	0.8199	0.2418	0	0.184	0.057	0	0.4549	0	0	0	0	0	0	0	0.0109	0.0514	0.1801	0.15	9.82	195.41	5.4	1.36	8.87	0.4	39.7	73.84	8.79	10.04	267.65	32.75
265	17000	870	511.765	0.2106	0	0.14	0.0076	0	0.4075	0	0	0	0	0	0	0	0.0096	0.0408	0.1839	0.8161	0.258	0	0.1716	0.0093	0	0.4994	0	0	0	0	0	0	0	0.0117	0.05	0.1839	0.15	9.77	200.77	5.35	1.34	8.6	0.39	41.47	78.67	9.56	10.36	287.16	36.69
266	18000	870	483.333	0.2167	0	0.1225	0	0	0.4244	0	0	0	0	0	0	0	0.0097	0.0459	0.1809	0.8191	0.2645	0	0.1495	0	0	0.5181	0	0	0	0	0	0	0	0.0118	0.056	0.1809	0.16	10	214.59	5.45	1.37	8.64	0.38	43.36	82.03	9.94	10.97	321.84	38.18
267	19000	870	457.895	0.2264	0	0.098	0	0	0.4361	0	0	0	0	0	0	0	0.0097	0.0535	0.1764	0.8236	0.2748	0	0.1189	0	0	0.5295	0	0	0	0	0	0	0	0.0118	0.065	0.1764	0.16	10.33	237.28	5.6	1.41	8.78	0.39	45.75	85.62	10.25	11.89	385.58	39.1
268	20000	870	435	0.2467	0	0.0601	0	0	0.4475	0	0	0	0	0	0	0	0.0097	0.064	0.172	0.828	0.298	0	0.0725	0	0	0.5405	0	0	0	0	0	0	0	0.0117	0.0773	0.172	0.17	10.72	280.5	5.75	1.46	8.96	0.39	49.41	90.94	10.69	13.52	553.1	40.38
269	21000	870	414.286	0.2909	0	0	0	0	0.452	0	0	0	0	0	0	0	0.0097	0.0783	0.1658	0.8309	0.3501	0	0	0	0	0.544	0	0	0	0	0	0	0	0.0116	0.0943	0.1658	0.18	11.34	392.37	5.96	1.54	9.23	0.39	56.36	100.63	11.45	17.23	1766.5	42.66
270	22000	870	395.455	0.3044	0	0	0	0	0.4492	0	0	0	0	0	0	0	0.0097	0.082	0.1499	0.8453	0.3601	0	0	0	0	0.5315	0	0	0	0	0	0	0	0.0115	0.097	0.1499	0.2	12.51	433.32	6.42	1.68	9.47	0.4	61.49	108.16	12.11	18.81	1929.18	44.87
271	23000	870	378.261	0.3153	0	0	0	0	0.4477	0	0	0	0	0	0	0	0.0097	0.0852	0.1363	0.8579	0.3676	0	0	0	0	0.5219	0	0	0	0	0	0	0	0.0113	0.0993	0.1363	0.22	13.72	475.69	6.88	1.82	9.69	0.4	66.68	115.52	12.73	20.4	2093.83	46.93
272	24000	870	362.5	0.3242	0	0	0	0	0.4471	0	0	0	0	0	0	0	0.0097	0.088	0.1246	0.869	0.3731	0	0	0	0	0.5146	0	0	0	0	0	0	0	0.0111	0.1012	0.1246	0.24	14.95	519.18	7.33	1.96	9.88	0.41	71.87	122.67	13.32	22	2259.06	48.84
273	25000	870	348	0.3313	0	0	0	0	0.4472	0	0	0	0	0	0	0	0.0097	0.0905	0.1146	0.8787	0.377	0	0	0	0	0.509	0	0	0	0	0	0	0	0.011	0.103	0.1146	0.26	16.21	563.5	7.76	2.09	10.06	0.41	77.03	129.56	13.87	23.59	2423.69	50.6
274	5000	880	1760	0.1383	0.1388	0.3368	0.1336	0	0	0	0.0149	0	0	0	0	0	0	0	0.2377	0.7623	0.1814	0.182	0.4418	0.1752	0	0	0	0.0195	0	0	0	0	0	0	0	0.2377	0.1	6.94	110.91	3.86	0.99	13.83	0.89	25.99	50.75	6.38	6.08	128.05	24.27
275	6000	880	1466.67	0.1381	0.1327	0.3344	0.1549	0	0	0	0.0138	0	0	0	0	0	0	0	0.2261	0.7739	0.1784	0.1715	0.4321	0.2002	0	0	0	0.0178	0	0	0	0	0	0	0	0.2261	0.11	7.23	113.47	4.01	1.03	14.17	0.91	26.36	50.81	6.29	6.19	129.05	23.56
276	7000	880	1257.14	0.1385	0.1257	0.3306	0.1762	0	0	0	0.0127	0	0	0	0	0	0	0	0.2163	0.7837	0.1767	0.1605	0.4218	0.2249	0	0	0	0.0162	0	0	0	0	0	0	0	0.2163	0.11	7.49	116.07	4.15	1.06	14.47	0.92	26.65	50.7	6.19	6.31	130.46	22.84
277	8000	880	1100	0.1394	0.1179	0.3254	0.1976	0	0	0	0.0115	0	0	0	0	0	0	0	0.2082	0.7918	0.176	0.1489	0.411	0.2496	0	0	0	0.0146	0	0	0	0	0	0	0	0.2082	0.11	7.72	118.74	4.28	1.1	14.74	0.92	26.86	50.45	6.07	6.41	132.3	22.1
278	9000	880	977.778	0.132	0.0809	0.2979	0.2803	0	0	0	0.0076	0	0	0	0	0	0	0.0194	0.1819	0.8181	0.1614	0.0989	0.3641	0.3426	0	0	0	0.0093	0	0	0	0	0	0	0.0237	0.1819	0.12	8.61	131.12	4.79	1.23	15.68	0.93	27.57	49.31	5.64	6.89	142.68	19.6
279	10000	880	880	0.1363	0	0.2291	0.3485	0	0.0743	0	0.004	0	0	0	0	0	0	0.0503	0.1573	0.8427	0.1618	0	0.2719	0.4136	0	0.0882	0	0.0048	0	0	0	0	0	0	0.0597	0.1573	0.13	9.91	161.75	5.63	1.43	17.17	0.96	29.53	49.71	5.38	8.05	178.5	17.89
280	11000	880	800	0.154	0	0.2093	0.2719	0	0.1475	0	0	0	0	0	0	0	0.0039	0.046	0.1674	0.8326	0.185	0	0.2513	0.3266	0	0.1771	0	0	0	0	0	0	0	0.0047	0.0552	0.1674	0.13	9.68	167.32	5.46	1.38	11.95	0.58	31.18	53.66	5.92	8.38	194.48	20.1
281	12000	880	733.333	0.1691	0	0.1958	0.2026	0	0.2091	0	0	0	0	0	0	0	0.0056	0.042	0.1758	0.8242	0.2052	0	0.2376	0.2458	0	0.2537	0	0	0	0	0	0	0	0.0068	0.051	0.1758	0.13	9.49	170.92	5.32	1.34	10.55	0.5	32.77	57.74	6.51	8.64	207.68	22.64
282	13000	880	676.923	0.1822	0	0.1844	0.1411	0	0.264	0	0	0	0	0	0	0	0.007	0.0382	0.1833	0.8167	0.223	0	0.2257	0.1727	0	0.3232	0	0	0	0	0	0	0	0.0085	0.0468	0.1833	0.14	9.33	174.05	5.2	1.31	9.65	0.45	34.31	61.91	7.15	8.88	220.5	25.5
283	14000	880	628.571	0.1932	0	0.1738	0.0881	0	0.3123	0	0	0	0	0	0	0	0.008	0.0353	0.1892	0.8108	0.2382	0	0.2144	0.1087	0	0.3852	0	0	0	0	0	0	0	0.0099	0.0436	0.1892	0.14	9.22	177.39	5.12	1.29	9.06	0.42	35.84	66.13	7.81	9.13	233.71	28.63
284	15000	880	586.667	0.2035	0	0.164	0.0407	0	0.3558	0	0	0	0	0	0	0	0.009	0.0329	0.1942	0.8058	0.2525	0	0.2035	0.0505	0	0.4415	0	0	0	0	0	0	0	0.0111	0.0408	0.1942	0.14	9.14	180.84	5.05	1.27	8.63	0.39	37.38	70.52	8.53	9.37	247.55	32.2
285	16000	880	550	0.2134	0	0.154	0	0	0.3937	0	0	0	0	0	0	0	0.0097	0.0313	0.198	0.802	0.266	0	0.192	0	0	0.4909	0	0	0	0	0	0	0	0.0121	0.039	0.198	0.14	9.09	184.98	5.01	1.26	8.34	0.38	38.96	75.02	9.28	9.64	263.02	36.13
286	17000	880	517.647	0.2126	0	0.1384	0	0	0.409	0	0	0	0	0	0	0	0.0097	0.0374	0.1929	0.8071	0.2634	0	0.1715	0	0	0.5067	0	0	0	0	0	0	0	0.012	0.0464	0.1929	0.15	9.37	196.55	5.15	1.29	8.44	0.38	40.5	77.45	9.5	10.15	288.29	36.79
287	18000	880	488.889	0.2155	0	0.1207	0	0	0.4223	0	0	0	0	0	0	0	0.0097	0.0439	0.188	0.812	0.2653	0	0.1487	0	0	0.52	0	0	0	0	0	0	0	0.0119	0.054	0.188	0.15	9.65	210.95	5.29	1.33	8.55	0.38	42.26	80.16	9.75	10.76	323.33	37.51
288	19000	880	463.158	0.2238	0	0.0981	0	0	0.434	0	0	0	0	0	0	0	0.0097	0.0512	0.1832	0.8168	0.274	0	0.1201	0	0	0.5314	0	0	0	0	0	0	0	0.0119	0.0627	0.1832	0.16	9.96	231.49	5.43	1.37	8.68	0.38	44.45	83.49	10.04	11.6	382.17	38.38
289	20000	880	440	0.2413	0	0.0644	0	0	0.4451	0	0	0	0	0	0	0	0.0097	0.0608	0.1786	0.8214	0.2938	0	0.0784	0	0	0.5419	0	0	0	0	0	0	0	0.0118	0.0741	0.1786	0.17	10.32	267.95	5.58	1.41	8.85	0.39	47.64	88.2	10.44	12.99	521.7	39.55
290	21000	880	419.048	0.2758	0	0.0076	0	0	0.4576	0	0	0	0	0	0	0	0.0097	0.0753	0.1741	0.8259	0.3339	0	0.0092	0	0	0.554	0	0	0	0	0	0	0	0.0117	0.0912	0.1741	0.17	10.79	358.45	5.75	1.47	9.1	0.39	53.32	96.17	11.06	16.04	1341.19	41.37
291	22000	880	400	0.2962	0	0	0	0	0.453	0	0	0	0	0	0	0	0.0097	0.0802	0.158	0.8392	0.353	0	0	0	0	0.5398	0	0	0	0	0	0	0	0.0115	0.0956	0.158	0.19	11.89	411.57	6.18	1.6	9.35	0.39	58.78	104.19	11.76	17.97	1843.35	43.69
292	23000	880	382.609	0.3084	0	0	0	0	0.4508	0	0	0	0	0	0	0	0.0097	0.0836	0.1434	0.8525	0.3617	0	0	0	0	0.5289	0	0	0	0	0	0	0	0.0114	0.0981	0.1434	0.21	13.06	452.62	6.64	1.74	9.58	0.4	63.87	111.53	12.39	19.54	2004.78	45.8
293	24000	880	366.667	0.3182	0	0	0	0	0.4497	0	0	0	0	0	0	0	0.0097	0.0866	0.1309	0.8641	0.3682	0	0	0	0	0.5204	0	0	0	0	0	0	0	0.0112	0.1002	0.1309	0.23	14.26	494.86	7.08	1.88	9.78	0.41	68.98	118.69	12.99	21.11	2167.31	47.76
294	25000	880	352	0.3261	0	0	0	0	0.4494	0	0	0	0	0	0	0	0.0097	0.0892	0.1202	0.8744	0.373	0	0	0	0	0.514	0	0	0	0	0	0	0	0.0111	0.102	0.1202	0.25	15.49	538.02	7.52	2.01	9.97	0.41	74.07	125.61	13.56	22.68	2329.71	49.57
295	5000	890	1780	0.1437	0.1412	0.3331	0.1131	0	0	0	0.0157	0	0	0	0	0	0	0	0.2533	0.7467	0.1924	0.1891	0.4461	0.1514	0	0	0	0.021	0	0	0	0	0	0	0	0.2533	0.1	6.6	108.88	3.69	0.94	13.44	0.88	25.49	50.38	6.43	5.97	128.89	24.83
296	6000	890	1483.33	0.1434	0.1359	0.3311	0.1346	0	0	0	0.0145	0	0	0	0	0	0	0	0.2405	0.7595	0.1888	0.179	0.4359	0.1772	0	0	0	0.0191	0	0	0	0	0	0	0	0.2405	0.1	6.89	111.49	3.83	0.98	13.81	0.89	25.91	50.55	6.35	6.09	129.82	24.13
297	7000	890	1271.43	0.1437	0.1296	0.3277	0.1561	0	0	0	0.0133	0	0	0	0	0	0	0	0.2296	0.7704	0.1865	0.1682	0.4254	0.2026	0	0	0	0.0173	0	0	0	0	0	0	0	0.2296	0.11	7.15	114.13	3.97	1.02	14.14	0.9	26.25	50.55	6.25	6.21	131.15	23.4
298	8000	890	1112.5	0.1446	0.1223	0.323	0.1776	0	0	0	0.0122	0	0	0	0	0	0	0	0.2205	0.7795	0.1854	0.1568	0.4143	0.2278	0	0	0	0.0156	0	0	0	0	0	0	0	0.2205	0.11	7.39	116.83	4.1	1.05	14.43	0.91	26.51	50.39	6.14	6.32	132.9	22.66
299	9000	890	988.889	0.146	0.1141	0.3169	0.1992	0	0	0	0.011	0	0	0	0	0	0	0	0.2129	0.7871	0.1854	0.145	0.4026	0.2531	0	0	0	0.0139	0	0	0	0	0	0	0	0.2129	0.11	7.6	119.62	4.21	1.08	14.69	0.91	26.7	50.11	6.02	6.44	135.11	21.91
300	10000	890	890	0.1497	0	0.2301	0.3076	0	0.0879	0	0.0053	0	0	0	0	0	0	0.0416	0.1778	0.8222	0.1821	0	0.2798	0.3741	0	0.1069	0	0.0064	0	0	0	0	0	0	0.0506	0.1778	0.12	9.05	154.3	5.15	1.31	16.46	0.94	28.84	49.74	5.5	7.76	177.36	18.64
301	11000	890	809.091	0.1689	0	0.2097	0.2265	0	0.1659	0	0	0	0	0	0	0	0.0047	0.0361	0.1882	0.8118	0.2081	0	0.2583	0.279	0	0.2044	0	0	0	0	0	0	0	0.0058	0.0445	0.1882	0.13	8.85	159.51	5	1.26	10.91	0.53	30.52	53.94	6.1	8.08	193.69	21.21
302	12000	890	741.667	0.1839	0	0.1964	0.1575	0	0.228	0	0	0	0	0	0	0	0.0064	0.032	0.1958	0.8042	0.2287	0	0.2443	0.1958	0	0.2834	0	0	0	0	0	0	0	0.0079	0.0398	0.1958	0.13	8.72	163.04	4.9	1.23	9.75	0.46	32.1	58.15	6.74	8.34	206.69	24.07
303	13000	890	684.615	0.1974	0	0.1854	0.0949	0	0.2837	0	0	0	0	0	0	0	0.0078	0.0278	0.203	0.797	0.2477	0	0.2326	0.1191	0	0.356	0	0	0	0	0	0	0	0.0098	0.0349	0.203	0.13	8.6	165.84	4.8	1.21	8.97	0.42	33.61	62.49	7.44	8.57	219.11	27.39
304	14000	890	635.714	0.2094	0	0.1755	0.039	0	0.3338	0	0	0	0	0	0	0	0.0089	0.0241	0.2093	0.7907	0.2648	0	0.222	0.0493	0	0.4222	0	0	0	0	0	0	0	0.0113	0.0304	0.2093	0.13	8.5	168.46	4.72	1.19	8.43	0.39	35.11	66.97	8.19	8.78	231.53	31.26
305	15000	890	593.333	0.2169	0	0.1651	0	0	0.3732	0	0	0	0	0	0	0	0.0097	0.0231	0.212	0.788	0.2752	0	0.2095	0	0	0.4737	0	0	0	0	0	0	0	0.0123	0.0293	0.212	0.13	8.5	172.7	4.71	1.18	8.14	0.37	36.58	71.06	8.88	9.05	245.64	34.84
306	16000	890	556.25	0.2133	0	0.1506	0	0	0.391	0	0	0	0	0	0	0	0.0097	0.0293	0.2061	0.7939	0.2686	0	0.1897	0	0	0.4925	0	0	0	0	0	0	0	0.0122	0.0369	0.2061	0.14	8.77	182.6	4.85	1.21	8.25	0.37	38	73.34	9.09	9.49	266.16	35.48
307	17000	890	523.529	0.2121	0	0.1354	0	0	0.4066	0	0	0	0	0	0	0	0.0097	0.0355	0.2006	0.7994	0.2654	0	0.1694	0	0	0.5087	0	0	0	0	0	0	0	0.0121	0.0444	0.2006	0.14	9.03	193.83	4.99	1.25	8.35	0.38	39.5	75.71	9.32	9.98	291.47	36.13
308	18000	890	494.444	0.2144	0	0.1185	0	0	0.4202	0	0	0	0	0	0	0	0.0097	0.0419	0.1954	0.8046	0.2664	0	0.1473	0	0	0.5222	0	0	0	0	0	0	0	0.012	0.052	0.1954	0.15	9.31	207.49	5.13	1.28	8.47	0.38	41.17	78.32	9.56	10.56	325.76	36.84
309	19000	890	468.421	0.2215	0	0.0974	0	0	0.432	0	0	0	0	0	0	0	0.0097	0.049	0.1904	0.8096	0.2736	0	0.1204	0	0	0.5336	0	0	0	0	0	0	0	0.012	0.0605	0.1904	0.15	9.61	226.28	5.27	1.32	8.59	0.38	43.19	81.43	9.83	11.33	380.9	37.67
310	20000	890	445	0.2367	0	0.0673	0	0	0.4429	0	0	0	0	0	0	0	0.0097	0.0579	0.1856	0.8144	0.2906	0	0.0826	0	0	0.5438	0	0	0	0	0	0	0	0.0119	0.0711	0.1856	0.16	9.94	257.66	5.41	1.36	8.75	0.38	46.02	85.64	10.19	12.54	501.04	38.74
311	21000	890	423.81	0.2662	0	0.0179	0	0	0.4546	0	0	0	0	0	0	0	0.0097	0.0708	0.1807	0.8193	0.325	0	0.0219	0	0	0.5549	0	0	0	0	0	0	0	0.0118	0.0865	0.1807	0.17	10.37	327.95	5.57	1.42	8.97	0.39	50.75	92.41	10.74	14.97	1024.86	40.34
312	22000	890	404.545	0.2874	0	0	0	0	0.4571	0	0	0	0	0	0	0	0.0097	0.0784	0.1666	0.8327	0.3452	0	0	0	0	0.549	0	0	0	0	0	0	0	0.0116	0.0942	0.1666	0.18	11.29	390.59	5.95	1.53	9.24	0.39	56.12	100.25	11.41	17.15	1759.62	42.5
313	23000	890	386.957	0.3009	0	0	0	0	0.4542	0	0	0	0	0	0	0	0.0097	0.082	0.151	0.8467	0.3553	0	0	0	0	0.5364	0	0	0	0	0	0	0	0.0114	0.0968	0.151	0.2	12.42	430.32	6.4	1.67	9.47	0.4	61.11	107.57	12.05	18.69	1917.69	44.65
314	24000	890	370.833	0.3117	0	0	0	0	0.4525	0	0	0	0	0	0	0	0.0097	0.0851	0.1376	0.859	0.3629	0	0	0	0	0.5268	0	0	0	0	0	0	0	0.0113	0.099	0.1376	0.22	13.59	471.32	6.84	1.8	9.68	0.4	66.14	114.73	12.66	20.23	2077.36	46.66
315	25000	890	356	0.3206	0	0	0	0	0.4517	0	0	0	0	0	0	0	0.0097	0.0878	0.1261	0.8698	0.3686	0	0	0	0	0.5193	0	0	0	0	0	0	0	0.0111	0.101	0.1261	0.24	14.79	513.31	7.28	1.94	9.87	0.41	71.17	121.67	13.24	21.78	2237.37	48.52
316	5000	900	1800	0.1487	0.1426	0.3291	0.093	0	0	0	0.0165	0	0	0	0	0	0	0	0.2701	0.7299	0.2037	0.1953	0.4509	0.1274	0	0	0	0.0226	0	0	0	0	0	0	0	0.2701	0.1	6.26	106.78	3.51	0.89	13.03	0.85	24.94	49.86	6.45	5.86	129.8	25.33
317	6000	900	1500	0.1484	0.1381	0.3275	0.1148	0	0	0	0.0153	0	0	0	0	0	0	0	0.256	0.744	0.1994	0.1856	0.4401	0.1543	0	0	0	0.0205	0	0	0	0	0	0	0	0.256	0.1	6.55	109.44	3.66	0.93	13.42	0.87	25.41	50.14	6.39	5.98	130.67	24.64
318	7000	900	1285.71	0.1486	0.1324	0.3245	0.1365	0	0	0	0.014	0	0	0	0	0	0	0	0.244	0.756	0.1966	0.1752	0.4292	0.1805	0	0	0	0.0186	0	0	0	0	0	0	0	0.244	0.1	6.81	112.12	3.8	0.97	13.77	0.88	25.79	50.25	6.3	6.11	131.93	23.92
319	8000	900	1125	0.1494	0.1257	0.3201	0.1582	0	0	0	0.0128	0	0	0	0	0	0	0	0.2338	0.7662	0.195	0.1641	0.4178	0.2064	0	0	0	0.0167	0	0	0	0	0	0	0	0.2338	0.1	7.05	114.85	3.93	1	14.09	0.89	26.1	50.19	6.2	6.23	133.61	23.17
320	9000	900	1000	0.1507	0.1181	0.3144	0.1799	0	0	0	0.0116	0	0	0	0	0	0	0	0.2252	0.7748	0.1945	0.1525	0.4058	0.2322	0	0	0	0.015	0	0	0	0	0	0	0	0.2252	0.11	7.27	117.65	4.04	1.04	14.37	0.9	26.34	49.99	6.08	6.34	135.73	22.42
321	10000	900	900	0.1612	0.0312	0.2499	0.2331	0	0.0864	0	0.0084	0	0	0	0	0	0	0.023	0.2068	0.7932	0.2032	0.0394	0.315	0.2939	0	0.1089	0	0.0105	0	0	0	0	0	0	0.029	0.2068	0.11	7.99	138.9	4.52	1.15	15.42	0.92	27.87	50.35	5.82	7.19	165.33	20.51
322	11000	900	818.182	0.1846	0	0.2093	0.1784	0	0.1852	0	0	0	0	0	0	0	0.0056	0.0255	0.2113	0.7887	0.2341	0	0.2654	0.2262	0	0.2349	0	0	0	0	0	0	0	0.0071	0.0323	0.2113	0.12	8.08	151.92	4.57	1.15	9.93	0.48	29.77	54.13	6.3	7.78	193.37	22.48
323	12000	900	750	0.1998	0	0.1963	0.1091	0	0.2482	0	0	0	0	0	0	0	0.0073	0.0212	0.2181	0.7819	0.2555	0	0.2511	0.1396	0	0.3174	0	0	0	0	0	0	0	0.0094	0.0271	0.2181	0.12	8	155.33	4.5	1.13	8.97	0.42	31.35	58.5	6.99	8.04	206.21	25.77
324	13000	900	692.308	0.2138	0	0.1857	0.0451	0	0.3052	0	0	0	0	0	0	0	0.0087	0.0165	0.225	0.775	0.2759	0	0.2395	0.0582	0	0.3938	0	0	0	0	0	0	0	0.0113	0.0213	0.225	0.12	7.91	157.85	4.43	1.11	8.3	0.39	32.85	63.04	7.77	8.25	218.31	29.75
325	14000	900	642.857	0.2223	0	0.1752	0	0	0.3501	0	0	0	0	0	0	0	0.0097	0.0145	0.2282	0.7718	0.288	0	0.227	0	0	0.4536	0	0	0	0	0	0	0	0.0125	0.0188	0.2282	0.13	7.9	161.48	4.41	1.1	7.94	0.37	34.28	67.16	8.47	8.49	231.11	33.51
326	15000	900	600	0.2169	0	0.1612	0	0	0.3702	0	0	0	0	0	0	0	0.0097	0.021	0.221	0.779	0.2785	0	0.2069	0	0	0.4753	0	0	0	0	0	0	0	0.0124	0.0269	0.221	0.13	8.18	170.45	4.56	1.14	8.05	0.37	35.65	69.4	8.69	8.9	248.85	34.17
327	16000	900	562.5	0.2131	0	0.1469	0	0	0.3884	0	0	0	0	0	0	0	0.0097	0.0273	0.2147	0.7853	0.2714	0	0.187	0	0	0.4945	0	0	0	0	0	0	0	0.0123	0.0347	0.2147	0.13	8.44	180.21	4.7	1.17	8.16	0.37	37.04	71.65	8.91	9.33	269.75	34.81
328	17000	900	529.412	0.2116	0	0.132	0	0	0.4043	0	0	0	0	0	0	0	0.0097	0.0335	0.2089	0.7911	0.2675	0	0.1669	0	0	0.511	0	0	0	0	0	0	0	0.0122	0.0423	0.2089	0.14	8.71	191.14	4.83	1.21	8.26	0.37	38.49	73.97	9.13	9.81	295.27	35.46
329	18000	900	500	0.2133	0	0.1158	0	0	0.418	0	0	0	0	0	0	0	0.0097	0.0398	0.2034	0.7966	0.2678	0	0.1453	0	0	0.5248	0	0	0	0	0	0	0	0.0122	0.05	0.2034	0.14	8.97	204.17	4.97	1.24	8.37	0.38	40.09	76.48	9.36	10.36	329.12	36.16
330	19000	900	473.684	0.2194	0	0.0961	0	0	0.43	0	0	0	0	0	0	0	0.0097	0.0467	0.1981	0.8019	0.2736	0	0.1198	0	0	0.5362	0	0	0	0	0	0	0	0.0121	0.0583	0.1981	0.15	9.26	221.52	5.11	1.28	8.49	0.38	41.98	79.41	9.63	11.07	381.53	36.95
331	20000	900	450	0.2326	0	0.0688	0	0	0.4408	0	0	0	0	0	0	0	0.0097	0.0551	0.1929	0.8071	0.2882	0	0.0853	0	0	0.5462	0	0	0	0	0	0	0	0.012	0.0683	0.1929	0.15	9.58	248.97	5.25	1.32	8.64	0.38	44.51	83.23	9.96	12.14	487.81	37.95
332	21000	900	428.571	0.2581	0	0.0257	0	0	0.4519	0	0	0	0	0	0	0	0.0097	0.0668	0.1878	0.8122	0.3178	0	0.0316	0	0	0.5564	0	0	0	0	0	0	0	0.0119	0.0823	0.1878	0.16	9.96	305.31	5.4	1.37	8.85	0.38	48.52	89.06	10.44	14.13	865.74	39.38
333	22000	900	409.091	0.2813	0	0	0	0	0.4577	0	0	0	0	0	0	0	0.0097	0.0761	0.1753	0.8247	0.3411	0	0	0	0	0.555	0	0	0	0	0	0	0	0.0117	0.0922	0.1753	0.17	10.75	371.61	5.72	1.47	9.11	0.39	53.7	96.62	11.08	16.41	1682.72	41.41
334	23000	900	391.304	0.2928	0	0	0	0	0.4578	0	0	0	0	0	0	0	0.0097	0.0802	0.1591	0.8405	0.3484	0	0	0	0	0.5447	0	0	0	0	0	0	0	0.0115	0.0954	0.1591	0.19	11.81	408.8	6.16	1.59	9.35	0.4	58.42	103.63	11.71	17.86	1832.6	43.49
335	24000	900	375	0.3049	0	0	0	0	0.4555	0	0	0	0	0	0	0	0.0097	0.0835	0.1447	0.8535	0.3572	0	0	0	0	0.5337	0	0	0	0	0	0	0	0.0113	0.0978	0.1447	0.21	12.94	448.56	6.6	1.73	9.58	0.4	63.36	110.78	12.33	19.38	1989.26	45.54
336	25000	900	360	0.3147	0	0	0	0	0.4542	0	0	0	0	0	0	0	0.0097	0.0864	0.1324	0.8649	0.3638	0	0	0	0	0.5251	0	0	0	0	0	0	0	0.0112	0.0999	0.1324	0.23	14.11	489.38	7.04	1.86	9.77	0.41	68.31	117.73	12.91	20.9	2146.74	47.45
337	5000	910	1820	0.1534	0.1429	0.3247	0.0733	0	0	0	0.0174	0	0	0	0	0	0	0	0.2882	0.7118	0.2156	0.2008	0.4562	0.103	0	0	0	0.0245	0	0	0	0	0	0	0	0.2882	0.09	5.94	104.61	3.34	0.85	12.61	0.83	24.34	49.22	6.46	5.74	130.76	25.77
338	6000	910	1516.67	0.153	0.1392	0.3234	0.0954	0	0	0	0.0161	0	0	0	0	0	0	0	0.2728	0.7272	0.2104	0.1915	0.4447	0.1312	0	0	0	0.0221	0	0	0	0	0	0	0	0.2728	0.09	6.22	107.32	3.49	0.89	13.01	0.85	24.85	49.6	6.4	5.87	131.6	25.1
339	7000	910	1300	0.1532	0.1343	0.3207	0.1173	0	0	0	0.0148	0	0	0	0	0	0	0	0.2596	0.7404	0.2069	0.1814	0.4332	0.1585	0	0	0	0.02	0	0	0	0	0	0	0	0.2596	0.1	6.48	110.04	3.63	0.92	13.38	0.87	25.28	49.81	6.33	6	132.81	24.38
340	8000	910	1137.5	0.1539	0.1283	0.3168	0.1392	0	0	0	0.0135	0	0	0	0	0	0	0	0.2483	0.7517	0.2047	0.1707	0.4214	0.1852	0	0	0	0.018	0	0	0	0	0	0	0	0.2483	0.1	6.72	112.8	3.75	0.96	13.71	0.88	25.63	49.85	6.24	6.12	134.42	23.64
341	9000	910	1011.11	0.1552	0.1213	0.3115	0.1611	0	0	0	0.0123	0	0	0	0	0	0	0	0.2387	0.7613	0.2038	0.1593	0.4092	0.2116	0	0	0	0.0161	0	0	0	0	0	0	0	0.2387	0.1	6.94	115.63	3.87	0.99	14.02	0.89	25.91	49.74	6.13	6.24	136.48	22.89
342	10000	910	910	0.1777	0.0645	0.2642	0.1427	0	0.0999	0	0.004	0	0	0	0	0	0.0042	0	0.2429	0.7571	0.2347	0.0851	0.3489	0.1884	0	0.1319	0	0.0053	0	0	0	0	0	0.0056	0	0.2429	0.1	7.01	126.11	3.94	1	10.21	0.53	26.93	51.24	6.25	6.69	157.46	23.27
343	11000	910	827.273	0.2011	0	0.208	0.1276	0	0.2056	0	0	0	0	0	0	0	0.0067	0.014	0.237	0.763	0.2636	0	0.2726	0.1672	0	0.2695	0	0	0	0	0	0	0	0.0088	0.0183	0.237	0.11	7.37	144.54	4.18	1.05	9	0.43	28.95	54.21	6.5	7.48	193.58	23.97
344	12000	910	758.333	0.2168	0	0.1954	0.0571	0	0.2701	0	0	0	0	0	0	0	0.0084	0.0093	0.243	0.757	0.2864	0	0.2581	0.0754	0	0.3568	0	0	0	0	0	0	0	0.0111	0.0123	0.243	0.11	7.33	147.78	4.13	1.04	8.2	0.39	30.52	58.78	7.27	7.72	206.31	27.86
345	13000	910	700	0.2286	0	0.1846	0	0	0.3241	0	0	0	0	0	0	0	0.0097	0.0057	0.2473	0.7527	0.3037	0	0.2452	0	0	0.4306	0	0	0	0	0	0	0	0.0129	0.0076	0.2473	0.12	7.31	150.9	4.1	1.03	7.71	0.36	32	63.21	8.05	7.95	218.55	32.11
346	14000	910	650	0.2223	0	0.1709	0	0	0.3465	0	0	0	0	0	0	0	0.0097	0.0123	0.2383	0.7617	0.2919	0	0.2244	0	0	0.4549	0	0	0	0	0	0	0	0.0127	0.0161	0.2383	0.12	7.6	159.25	4.26	1.07	7.84	0.36	33.36	65.49	8.28	8.34	234.24	32.82
347	15000	910	606.667	0.2169	0	0.1569	0	0	0.3671	0	0	0	0	0	0	0	0.0097	0.0188	0.2306	0.7694	0.2819	0	0.204	0	0	0.4771	0	0	0	0	0	0	0	0.0126	0.0244	0.2306	0.12	7.87	168.15	4.4	1.1	7.95	0.37	34.71	67.72	8.5	8.75	252.45	33.49
348	16000	910	568.75	0.2129	0	0.1428	0	0	0.3856	0	0	0	0	0	0	0	0.0097	0.0252	0.2238	0.7762	0.2743	0	0.184	0	0	0.4968	0	0	0	0	0	0	0	0.0125	0.0324	0.2238	0.13	8.13	177.78	4.54	1.13	8.06	0.37	36.08	69.95	8.72	9.18	273.85	34.13
349	17000	910	535.294	0.2111	0	0.1283	0	0	0.4019	0	0	0	0	0	0	0	0.0097	0.0314	0.2176	0.7824	0.2698	0	0.1639	0	0	0.5137	0	0	0	0	0	0	0	0.0124	0.0402	0.2176	0.13	8.38	188.46	4.68	1.17	8.17	0.37	37.49	72.22	8.94	9.64	299.74	34.78
350	18000	910	505.556	0.2123	0	0.1126	0	0	0.4159	0	0	0	0	0	0	0	0.0097	0.0378	0.2118	0.7882	0.2693	0	0.1428	0	0	0.5277	0	0	0	0	0	0	0	0.0123	0.0479	0.2118	0.14	8.64	200.96	4.81	1.2	8.28	0.37	39.02	74.65	9.17	10.17	333.44	35.47
351	19000	910	478.947	0.2175	0	0.0941	0	0	0.428	0	0	0	0	0	0	0	0.0097	0.0445	0.2062	0.7938	0.274	0	0.1185	0	0	0.5392	0	0	0	0	0	0	0	0.0122	0.0561	0.2062	0.14	8.92	217.11	4.94	1.24	8.4	0.37	40.8	77.43	9.42	10.83	383.9	36.24
352	20000	910	455	0.229	0	0.0693	0	0	0.4388	0	0	0	0	0	0	0	0.0097	0.0525	0.2007	0.7993	0.2865	0	0.0867	0	0	0.549	0	0	0	0	0	0	0	0.0121	0.0657	0.2007	0.15	9.22	241.48	5.08	1.27	8.54	0.38	43.1	80.93	9.73	11.79	480.14	37.18
353	21000	910	433.333	0.2512	0	0.0313	0	0	0.4495	0	0	0	0	0	0	0	0.0097	0.0631	0.1953	0.8047	0.3121	0	0.0389	0	0	0.5585	0	0	0	0	0	0	0	0.012	0.0785	0.1953	0.15	9.58	287.82	5.23	1.32	8.73	0.38	46.55	86.02	10.16	13.45	774.18	38.46
354	22000	910	413.636	0.2764	0	0	0	0	0.4565	0	0	0	0	0	0	0	0.0097	0.0734	0.1841	0.8159	0.3388	0	0	0	0	0.5595	0	0	0	0	0	0	0	0.0119	0.0899	0.1841	0.17	10.24	354.05	5.5	1.4	8.98	0.38	51.43	93.18	10.77	15.72	1610.76	40.37
355	23000	910	395.652	0.2876	0	0	0	0	0.4576	0	0	0	0	0	0	0	0.0097	0.0779	0.1672	0.8328	0.3454	0	0	0	0	0.5495	0	0	0	0	0	0	0	0.0116	0.0935	0.1672	0.18	11.26	389.36	5.93	1.53	9.23	0.39	55.96	100.01	11.39	17.11	1754.56	42.43
356	24000	910	379.167	0.2975	0	0	0	0	0.4587	0	0	0	0	0	0	0	0.0097	0.0818	0.1524	0.8476	0.351	0	0	0	0	0.5411	0	0	0	0	0	0	0	0.0114	0.0965	0.1524	0.2	12.32	426.56	6.37	1.65	9.46	0.4	60.64	106.85	11.99	18.54	1903.09	44.4
357	25000	910	364	0.3083	0	0	0	0	0.4568	0	0	0	0	0	0	0	0.0097	0.0848	0.1392	0.8597	0.3586	0	0	0	0	0.5314	0	0	0	0	0	0	0	0.0113	0.0987	0.1392	0.22	13.45	466.2	6.8	1.78	9.67	0.4	65.51	113.8	12.58	20.04	2057.86	46.36
358	5000	920	1840	0.1579	0.1424	0.3201	0.0537	0	0	0	0.0184	0	0	0	0	0	0	0	0.3074	0.6926	0.228	0.2057	0.4622	0.0775	0	0	0	0.0266	0	0	0	0	0	0	0	0.3074	0.09	5.63	102.39	3.18	0.81	12.17	0.81	23.71	48.46	6.45	5.61	131.77	26.16
359	6000	920	1533.33	0.1574	0.1394	0.319	0.0763	0	0	0	0.017	0	0	0	0	0	0	0	0.2909	0.7091	0.222	0.1966	0.4498	0.1076	0	0	0	0.024	0	0	0	0	0	0	0	0.2909	0.09	5.9	105.14	3.32	0.84	12.58	0.83	24.25	48.93	6.4	5.75	132.6	25.49
360	7000	920	1314.29	0.1575	0.1353	0.3166	0.0985	0	0	0	0.0157	0	0	0	0	0	0	0	0.2765	0.7235	0.2177	0.1869	0.4376	0.1361	0	0	0	0.0216	0	0	0	0	0	0	0	0.2765	0.09	6.15	107.89	3.46	0.88	12.96	0.84	24.71	49.23	6.34	5.88	133.78	24.79
361	8000	920	1150	0.1582	0.1299	0.313	0.1206	0	0	0	0.0143	0	0	0	0	0	0	0	0.264	0.736	0.2149	0.1765	0.4253	0.1638	0	0	0	0.0194	0	0	0	0	0	0	0	0.264	0.1	6.39	110.68	3.58	0.91	13.32	0.86	25.11	49.37	6.26	6.01	135.34	24.06
362	9000	920	1022.22	0.1594	0.1235	0.3081	0.1426	0	0	0	0.013	0	0	0	0	0	0	0	0.2534	0.7466	0.2135	0.1655	0.4126	0.191	0	0	0	0.0174	0	0	0	0	0	0	0	0.2534	0.1	6.62	113.53	3.7	0.95	13.64	0.87	25.43	49.36	6.16	6.13	137.34	23.31
363	10000	920	920	0.1781	0.0728	0.2687	0.129	0	0.0853	0	0.0098	0	0	0	0	0	0.0016	0	0.2547	0.7453	0.239	0.0977	0.3604	0.1731	0	0.1144	0	0.0132	0	0	0	0	0	0.0022	0	0.2547	0.1	6.72	122.33	3.79	0.96	12.12	0.7	26.34	50.7	6.27	6.52	154.74	23.62
364	11000	920	836.364	0.2186	0	0.2056	0.0734	0	0.2274	0	0	0	0	0	0	0	0.0079	0.0015	0.2655	0.7345	0.2976	0	0.2799	0.1	0	0.3097	0	0	0	0	0	0	0	0.0108	0.002	0.2655	0.1	6.71	137.39	3.81	0.96	8.13	0.39	28.06	54.19	6.72	7.17	194.44	25.74
365	12000	920	766.667	0.2306	0	0.1926	0.0134	0	0.288	0	0	0	0	0	0	0	0.0094	0	0.2661	0.7339	0.3142	0	0.2624	0.0182	0	0.3924	0	0	0	0	0	0	0	0.0128	0	0.2661	0.11	6.79	141.94	3.84	0.96	7.61	0.36	29.75	58.8	7.5	7.47	207.86	29.8
366	13000	920	707.692	0.2285	0	0.1799	0	0	0.3196	0	0	0	0	0	0	0	0.0097	0.0033	0.2589	0.7411	0.3084	0	0.2428	0	0	0.4313	0	0	0	0	0	0	0	0.0131	0.0044	0.2589	0.11	7.01	148.54	3.95	0.99	7.6	0.36	31.07	61.5	7.85	7.8	221.43	31.37
367	14000	920	657.143	0.2222	0	0.1662	0	0	0.3428	0	0	0	0	0	0	0	0.0097	0.01	0.2491	0.7509	0.2959	0	0.2214	0	0	0.4565	0	0	0	0	0	0	0	0.0129	0.0133	0.2491	0.12	7.3	156.96	4.11	1.03	7.73	0.36	32.44	63.81	8.09	8.19	237.71	32.11
368	15000	920	613.333	0.2167	0	0.1524	0	0	0.3639	0	0	0	0	0	0	0	0.0097	0.0165	0.2408	0.7592	0.2855	0	0.2007	0	0	0.4793	0	0	0	0	0	0	0	0.0127	0.0217	0.2408	0.12	7.56	165.79	4.25	1.06	7.85	0.36	33.77	66.02	8.31	8.59	256.47	32.79
369	16000	920	575	0.2126	0	0.1384	0	0	0.3829	0	0	0	0	0	0	0	0.0097	0.023	0.2335	0.7665	0.2774	0	0.1805	0	0	0.4995	0	0	0	0	0	0	0	0.0126	0.03	0.2335	0.12	7.82	175.32	4.39	1.09	7.96	0.36	35.11	68.22	8.53	9.02	278.5	33.44
370	17000	920	541.176	0.2105	0	0.1241	0	0	0.3995	0	0	0	0	0	0	0	0.0097	0.0293	0.2269	0.7731	0.2723	0	0.1605	0	0	0.5168	0	0	0	0	0	0	0	0.0125	0.0379	0.2269	0.13	8.07	185.78	4.52	1.13	8.07	0.37	36.49	70.46	8.75	9.47	304.94	34.09
371	18000	920	511.111	0.2112	0	0.109	0	0	0.4138	0	0	0	0	0	0	0	0.0097	0.0356	0.2207	0.7793	0.271	0	0.1398	0	0	0.531	0	0	0	0	0	0	0	0.0124	0.0457	0.2207	0.13	8.32	197.82	4.65	1.16	8.18	0.37	37.97	72.82	8.97	9.98	338.79	34.77
372	19000	920	484.211	0.2157	0	0.0915	0	0	0.4261	0	0	0	0	0	0	0	0.0097	0.0423	0.2147	0.7853	0.2747	0	0.1165	0	0	0.5426	0	0	0	0	0	0	0	0.0123	0.0538	0.2147	0.14	8.58	212.97	4.79	1.19	8.3	0.37	39.65	75.46	9.22	10.6	387.96	35.52
373	20000	920	460	0.2258	0	0.0688	0	0	0.4369	0	0	0	0	0	0	0	0.0097	0.0499	0.2089	0.7911	0.2855	0	0.0869	0	0	0.5523	0	0	0	0	0	0	0	0.0122	0.0631	0.2089	0.14	8.87	234.87	4.92	1.23	8.44	0.37	41.75	78.71	9.51	11.46	476.91	36.41
374	21000	920	438.095	0.2452	0	0.035	0	0	0.4472	0	0	0	0	0	0	0	0.0097	0.0597	0.2032	0.7968	0.3077	0	0.044	0	0	0.5612	0	0	0	0	0	0	0	0.0121	0.075	0.2032	0.15	9.21	273.83	5.06	1.27	8.61	0.38	44.76	83.22	9.9	12.88	718.26	37.58
375	22000	920	418.182	0.2713	0	0	0	0	0.4552	0	0	0	0	0	0	0	0.0097	0.0705	0.1933	0.8067	0.3363	0	0	0	0	0.5643	0	0	0	0	0	0	0	0.012	0.0875	0.1933	0.16	9.77	337.38	5.29	1.35	8.85	0.38	49.25	89.84	10.46	15.05	1541.83	39.34
376	23000	920	400	0.2831	0	0	0	0	0.4564	0	0	0	0	0	0	0	0.0097	0.0753	0.1755	0.8245	0.3433	0	0	0	0	0.5536	0	0	0	0	0	0	0	0.0117	0.0913	0.1755	0.17	10.73	371.1	5.71	1.46	9.11	0.39	53.63	96.51	11.07	16.39	1680.41	41.39
377	24000	920	383.333	0.2935	0	0	0	0	0.4575	0	0	0	0	0	0	0	0.0097	0.0795	0.1599	0.8401	0.3493	0	0	0	0	0.5446	0	0	0	0	0	0	0	0.0115	0.0946	0.1599	0.19	11.75	406.83	6.14	1.59	9.35	0.39	58.17	103.26	11.68	17.78	1824.55	43.38
378	25000	920	368	0.3025	0	0	0	0	0.4585	0	0	0	0	0	0	0	0.0097	0.0831	0.1462	0.8538	0.3543	0	0	0	0	0.537	0	0	0	0	0	0	0	0.0113	0.0973	0.1462	0.21	12.82	444.17	6.56	1.71	9.56	0.4	62.82	109.97	12.26	19.21	1972.25	45.28
379	5000	930	1860	0.1622	0.1411	0.3152	0.0342	0	0	0	0.0195	0	0	0	0	0	0	0	0.3277	0.6723	0.2412	0.2099	0.4689	0.0509	0	0	0	0.0291	0	0	0	0	0	0	0	0.3277	0.08	5.33	100.14	3.03	0.77	11.73	0.78	23.07	47.63	6.42	5.49	132.83	26.51
380	6000	930	1550	0.1616	0.1388	0.3142	0.0573	0	0	0	0.018	0	0	0	0	0	0	0	0.3101	0.6899	0.2342	0.2012	0.4554	0.0831	0	0	0	0.0261	0	0	0	0	0	0	0	0.3101	0.09	5.59	102.91	3.16	0.8	12.15	0.8	23.62	48.15	6.39	5.63	133.67	25.84
381	7000	930	1328.57	0.1616	0.1353	0.3121	0.0799	0	0	0	0.0166	0	0	0	0	0	0	0	0.2946	0.7054	0.2291	0.1918	0.4424	0.1132	0	0	0	0.0235	0	0	0	0	0	0	0	0.2946	0.09	5.84	105.69	3.29	0.84	12.54	0.82	24.11	48.54	6.33	5.76	134.84	25.15
382	8000	930	1162.5	0.1622	0.1307	0.3087	0.1022	0	0	0	0.0151	0	0	0	0	0	0	0	0.2811	0.7189	0.2256	0.1817	0.4294	0.1422	0	0	0	0.0211	0	0	0	0	0	0	0	0.2811	0.09	6.07	108.51	3.42	0.87	12.9	0.83	24.54	48.77	6.26	5.89	136.38	24.43
383	9000	930	1033.33	0.1634	0.1249	0.3042	0.1245	0	0	0	0.0137	0	0	0	0	0	0	0	0.2693	0.7307	0.2236	0.171	0.4163	0.1703	0	0	0	0.0188	0	0	0	0	0	0	0	0.2693	0.09	6.29	111.37	3.54	0.9	13.24	0.85	24.9	48.85	6.18	6.02	138.34	23.68
384	10000	930	930	0.1792	0.0797	0.2708	0.1151	0	0.0739	0	0.0137	0	0	0	0	0	0	0	0.2677	0.7323	0.2447	0.1088	0.3697	0.1572	0	0.1009	0	0.0187	0	0	0	0	0	0	0	0.2677	0.1	6.43	119.03	3.63	0.92	13.55	0.86	25.76	50.11	6.27	6.36	153.16	23.93
385	11000	930	845.455	0.2236	0	0.2005	0.0542	0	0.2321	0	0	0	0	0	0	0	0.0083	0	0.2813	0.7187	0.3111	0	0.2789	0.0755	0	0.323	0	0	0	0	0	0	0	0.0116	0	0.2813	0.1	6.39	134.66	3.64	0.91	7.82	0.38	27.47	53.67	6.75	7.04	197.46	26.24
386	12000	930	775	0.2331	0	0.1872	0.001	0	0.2908	0	0	0	0	0	0	0	0.0097	0	0.2784	0.7216	0.323	0	0.2594	0.0014	0	0.4029	0	0	0	0	0	0	0	0.0134	0	0.2784	0.1	6.53	140.06	3.7	0.93	7.41	0.35	29.21	58.2	7.49	7.37	211.69	30.13
387	13000	930	715.385	0.2283	0	0.175	0	0	0.3148	0	0	0	0	0	0	0	0.0097	0.0006	0.2715	0.7285	0.3135	0	0.2402	0	0	0.4322	0	0	0	0	0	0	0	0.0133	0.0009	0.2715	0.11	6.71	146.04	3.8	0.95	7.49	0.35	30.12	59.75	7.65	7.64	224.53	30.62
388	14000	930	664.286	0.222	0	0.1613	0	0	0.3388	0	0	0	0	0	0	0	0.0097	0.0076	0.2607	0.7393	0.3003	0	0.2181	0	0	0.4583	0	0	0	0	0	0	0	0.0131	0.0102	0.2607	0.11	7	154.55	3.96	0.99	7.63	0.35	31.5	62.09	7.9	8.04	241.49	31.39
389	15000	930	620	0.2165	0	0.1475	0	0	0.3605	0	0	0	0	0	0	0	0.0097	0.0141	0.2517	0.7483	0.2893	0	0.1971	0	0	0.4818	0	0	0	0	0	0	0	0.0129	0.0189	0.2517	0.12	7.26	163.37	4.1	1.02	7.75	0.36	32.82	64.3	8.12	8.44	260.97	32.07
390	16000	930	581.25	0.2122	0	0.1336	0	0	0.38	0	0	0	0	0	0	0	0.0097	0.0207	0.2439	0.7561	0.2806	0	0.1766	0	0	0.5026	0	0	0	0	0	0	0	0.0128	0.0273	0.2439	0.12	7.51	172.8	4.24	1.06	7.86	0.36	34.14	66.48	8.34	8.86	283.76	32.73
391	17000	930	547.059	0.2099	0	0.1195	0	0	0.3971	0	0	0	0	0	0	0	0.0097	0.0271	0.2368	0.7632	0.275	0	0.1566	0	0	0.5203	0	0	0	0	0	0	0	0.0127	0.0355	0.2368	0.12	7.76	183.08	4.37	1.09	7.97	0.36	35.49	68.68	8.55	9.3	310.95	33.39
392	18000	930	516.667	0.2102	0	0.1048	0	0	0.4117	0	0	0	0	0	0	0	0.0097	0.0334	0.2301	0.7699	0.273	0	0.1362	0	0	0.5348	0	0	0	0	0	0	0	0.0126	0.0434	0.2301	0.13	8	194.73	4.5	1.12	8.08	0.37	36.91	70.98	8.77	9.79	345.24	34.06
393	19000	930	489.474	0.214	0	0.0883	0	0	0.4242	0	0	0	0	0	0	0	0.0097	0.04	0.2238	0.7762	0.2757	0	0.1137	0	0	0.5465	0	0	0	0	0	0	0	0.0125	0.0516	0.2238	0.13	8.26	209.03	4.63	1.15	8.2	0.37	38.51	73.52	9.01	10.38	393.74	34.79
394	20000	930	465	0.2229	0	0.0674	0	0	0.435	0	0	0	0	0	0	0	0.0097	0.0474	0.2176	0.7824	0.2849	0	0.0861	0	0	0.556	0	0	0	0	0	0	0	0.0124	0.0606	0.2176	0.14	8.53	228.94	4.76	1.19	8.33	0.37	40.45	76.55	9.29	11.16	477.48	35.64
395	21000	930	442.857	0.2399	0	0.0372	0	0	0.4451	0	0	0	0	0	0	0	0.0097	0.0566	0.2115	0.7885	0.3042	0	0.0472	0	0	0.5645	0	0	0	0	0	0	0	0.0123	0.0717	0.2115	0.14	8.85	262.31	4.9	1.23	8.49	0.37	43.12	80.6	9.64	12.39	683.92	36.73
396	22000	930	422.727	0.266	0	0	0	0	0.4538	0	0	0	0	0	0	0	0.0097	0.0676	0.2029	0.7971	0.3337	0	0	0	0	0.5694	0	0	0	0	0	0	0	0.0121	0.0848	0.2029	0.15	9.31	321.61	5.09	1.29	8.72	0.38	47.17	86.6	10.16	14.41	1476.02	38.31
397	23000	930	404.348	0.2783	0	0	0	0	0.4552	0	0	0	0	0	0	0	0.0097	0.0726	0.1843	0.8157	0.3411	0	0	0	0	0.558	0	0	0	0	0	0	0	0.0119	0.089	0.1843	0.17	10.23	353.69	5.49	1.4	8.98	0.38	51.38	93.11	10.76	15.7	1609.06	40.36
398	24000	930	387.5	0.2892	0	0	0	0	0.4563	0	0	0	0	0	0	0	0.0097	0.077	0.1678	0.8322	0.3475	0	0	0	0	0.5483	0	0	0	0	0	0	0	0.0116	0.0925	0.1678	0.18	11.21	387.94	5.91	1.52	9.22	0.39	55.78	99.73	11.36	17.05	1748.55	42.36
399	25000	930	372	0.2988	0	0	0	0	0.4574	0	0	0	0	0	0	0	0.0097	0.0808	0.1533	0.8467	0.3529	0	0	0	0	0.5402	0	0	0	0	0	0	0	0.0114	0.0955	0.1533	0.2	12.24	423.92	6.33	1.64	9.45	0.4	60.31	106.37	11.95	18.44	1892.34	44.28
400	5000	940	1880	0.1663	0.1392	0.3102	0.0147	0	0	0	0.0207	0	0	0	0	0	0	0	0.3489	0.6511	0.2554	0.2138	0.4764	0.0227	0	0	0	0.0318	0	0	0	0	0	0	0	0.3489	0.08	5.05	97.89	2.88	0.73	11.3	0.76	22.41	46.73	6.39	5.36	133.91	26.81
401	6000	940	1566.67	0.1655	0.1374	0.3092	0.0384	0	0	0	0.0191	0	0	0	0	0	0	0	0.3304	0.6696	0.2472	0.2052	0.4617	0.0574	0	0	0	0.0285	0	0	0	0	0	0	0	0.3304	0.08	5.3	100.67	3.01	0.76	11.71	0.78	22.97	47.3	6.36	5.5	134.8	26.14
402	7000	940	1342.86	0.1655	0.1345	0.3072	0.0614	0	0	0	0.0175	0	0	0	0	0	0	0	0.3139	0.6861	0.2412	0.1961	0.4477	0.0895	0	0	0	0.0256	0	0	0	0	0	0	0	0.3139	0.09	5.53	103.46	3.14	0.79	12.1	0.8	23.48	47.75	6.31	5.64	135.99	25.45
403	8000	940	1175	0.166	0.1305	0.304	0.0841	0	0	0	0.016	0	0	0	0	0	0	0	0.2993	0.7007	0.2369	0.1863	0.4339	0.12	0	0	0	0.0229	0	0	0	0	0	0	0	0.2993	0.09	5.76	106.28	3.26	0.83	12.47	0.81	23.93	48.05	6.25	5.77	137.53	24.74
404	9000	940	1044.44	0.1671	0.1255	0.2997	0.1065	0	0	0	0.0146	0	0	0	0	0	0	0	0.2866	0.7134	0.2343	0.1759	0.4201	0.1493	0	0	0	0.0204	0	0	0	0	0	0	0	0.2866	0.09	5.98	109.16	3.37	0.86	12.81	0.82	24.32	48.22	6.17	5.9	139.46	24.01
405	10000	940	940	0.1817	0.0831	0.2683	0.1004	0	0.0695	0	0.0144	0	0	0	0	0	0	0	0.2828	0.7172	0.2533	0.1158	0.374	0.1399	0	0.0969	0	0.02	0	0	0	0	0	0	0	0.2828	0.09	6.14	116.5	3.48	0.88	13.16	0.84	25.18	49.47	6.26	6.23	153.68	24.19
406	11000	940	854.545	0.2263	0	0.195	0.0404	0	0.2336	0	0	0	0	0	0	0	0.0086	0	0.2961	0.7039	0.3216	0	0.277	0.0573	0	0.3318	0	0	0	0	0	0	0	0.0122	0	0.2961	0.1	6.11	132.33	3.49	0.87	7.58	0.36	26.87	52.96	6.73	6.91	200.73	26.48
407	12000	940	783.333	0.2322	0	0.1816	0	0	0.2861	0	0	0	0	0	0	0	0.0097	0	0.2904	0.7096	0.3272	0	0.256	0	0	0.4032	0	0	0	0	0	0	0	0.0136	0	0.2904	0.1	6.28	138.19	3.58	0.89	7.3	0.34	28.45	56.82	7.34	7.24	215.23	29.57
408	13000	940	723.077	0.2274	0	0.1693	0	0	0.3106	0	0	0	0	0	0	0	0.0097	0	0.283	0.717	0.3172	0	0.2361	0	0	0.4332	0	0	0	0	0	0	0	0.0135	0	0.283	0.1	6.46	144.22	3.67	0.92	7.39	0.35	29.34	58.3	7.49	7.52	228.71	29.99
409	14000	940	671.429	0.2216	0	0.156	0	0	0.3346	0	0	0	0	0	0	0	0.0097	0.005	0.2731	0.7269	0.3049	0	0.2146	0	0	0.4603	0	0	0	0	0	0	0	0.0133	0.0069	0.2731	0.11	6.7	152.01	3.81	0.95	7.51	0.35	30.54	60.35	7.7	7.87	245.61	30.64
410	15000	940	626.667	0.216	0	0.1422	0	0	0.3571	0	0	0	0	0	0	0	0.0097	0.0117	0.2633	0.7367	0.2932	0	0.193	0	0	0.4847	0	0	0	0	0	0	0	0.0131	0.0159	0.2633	0.11	6.96	160.88	3.95	0.98	7.64	0.35	31.86	62.57	7.92	8.28	266	31.35
411	16000	940	587.5	0.2116	0	0.1284	0	0	0.3771	0	0	0	0	0	0	0	0.0097	0.0183	0.2549	0.7451	0.284	0	0.1723	0	0	0.5061	0	0	0	0	0	0	0	0.013	0.0245	0.2549	0.11	7.21	170.23	4.09	1.02	7.76	0.36	33.16	64.73	8.14	8.69	289.7	32.01
412	17000	940	552.941	0.2091	0	0.1145	0	0	0.3946	0	0	0	0	0	0	0	0.0097	0.0248	0.2473	0.7527	0.2778	0	0.1521	0	0	0.5243	0	0	0	0	0	0	0	0.0129	0.0329	0.2473	0.12	7.45	180.35	4.22	1.05	7.87	0.36	34.48	66.9	8.35	9.13	317.88	32.67
413	18000	940	522.222	0.2091	0	0.1002	0	0	0.4096	0	0	0	0	0	0	0	0.0097	0.0312	0.2402	0.7598	0.2751	0	0.1319	0	0	0.5391	0	0	0	0	0	0	0	0.0127	0.0411	0.2402	0.12	7.69	191.67	4.34	1.08	7.98	0.36	35.86	69.14	8.57	9.61	352.94	33.34
414	19000	940	494.737	0.2123	0	0.0845	0	0	0.4223	0	0	0	0	0	0	0	0.0097	0.0377	0.2335	0.7665	0.277	0	0.1102	0	0	0.5509	0	0	0	0	0	0	0	0.0126	0.0492	0.2335	0.13	7.94	205.25	4.47	1.11	8.1	0.36	37.39	71.58	8.8	10.16	401.34	34.05
415	20000	940	470	0.2202	0	0.0651	0	0	0.4332	0	0	0	0	0	0	0	0.0097	0.0449	0.2269	0.7731	0.2848	0	0.0842	0	0	0.5604	0	0	0	0	0	0	0	0.0125	0.058	0.2269	0.13	8.2	223.51	4.6	1.15	8.22	0.37	39.19	74.43	9.07	10.88	481.55	34.87
416	21000	940	447.619	0.2352	0	0.0381	0	0	0.4431	0	0	0	0	0	0	0	0.0097	0.0535	0.2204	0.7796	0.3017	0	0.0488	0	0	0.5684	0	0	0	0	0	0	0	0.0124	0.0686	0.2204	0.14	8.5	252.56	4.73	1.18	8.38	0.37	41.59	78.11	9.4	11.96	664.18	35.89
417	22000	940	427.273	0.2605	0	0	0	0	0.4524	0	0	0	0	0	0	0	0.0097	0.0645	0.2129	0.7871	0.331	0	0	0	0	0.5748	0	0	0	0	0	0	0	0.0123	0.082	0.2129	0.14	8.89	306.74	4.9	1.24	8.59	0.37	45.2	83.48	9.86	13.81	1413.42	37.31
418	23000	940	408.696	0.2732	0	0	0	0	0.4539	0	0	0	0	0	0	0	0.0097	0.0698	0.1934	0.8066	0.3388	0	0	0	0	0.5627	0	0	0	0	0	0	0	0.012	0.0865	0.1934	0.16	9.76	337.14	5.29	1.34	8.85	0.38	49.22	89.79	10.45	15.04	1540.61	39.33
419	24000	940	391.667	0.2847	0	0	0	0	0.4551	0	0	0	0	0	0	0	0.0097	0.0744	0.1761	0.8239	0.3456	0	0	0	0	0.5524	0	0	0	0	0	0	0	0.0117	0.0903	0.1761	0.17	10.7	369.87	5.69	1.46	9.1	0.39	53.47	96.28	11.05	16.34	1675.18	41.33
420	25000	940	376	0.2948	0	0	0	0	0.4562	0	0	0	0	0	0	0	0.0097	0.0785	0.1608	0.8392	0.3513	0	0	0	0	0.5436	0	0	0	0	0	0	0	0.0115	0.0935	0.1608	0.19	11.69	404.47	6.1	1.58	9.33	0.39	57.87	102.82	11.64	17.69	1814.82	43.27
421	5000	950	1900	0.1691	0.1351	0.3038	0	0	0	0	0.0217	0	0	0	0	0	0	0	0.3703	0.6297	0.2686	0.2146	0.4824	0	0	0	0	0.0345	0	0	0	0	0	0	0	0.3703	0.08	4.8	95.89	2.75	0.69	10.88	0.73	21.74	45.66	6.3	5.24	135.42	26.79
422	6000	950	1583.33	0.1693	0.1354	0.3039	0.0196	0	0	0	0.0203	0	0	0	0	0	0	0	0.3516	0.6484	0.2611	0.2087	0.4687	0.0302	0	0	0	0.0312	0	0	0	0	0	0	0	0.3516	0.08	5.02	98.42	2.87	0.72	11.27	0.75	22.31	46.4	6.32	5.37	136	26.39
423	7000	950	1357.14	0.1691	0.133	0.3019	0.0431	0	0	0	0.0186	0	0	0	0	0	0	0	0.3342	0.6658	0.2541	0.1998	0.4535	0.0647	0	0	0	0.0279	0	0	0	0	0	0	0	0.3342	0.08	5.25	101.21	2.99	0.76	11.66	0.77	22.83	46.88	6.28	5.51	137.23	25.7
424	8000	950	1187.5	0.1696	0.1296	0.2989	0.0661	0	0	0	0.017	0	0	0	0	0	0	0	0.3187	0.6813	0.249	0.1903	0.4388	0.097	0	0	0	0.025	0	0	0	0	0	0	0	0.3187	0.08	5.47	104.03	3.1	0.79	12.03	0.79	23.29	47.24	6.22	5.65	138.79	25
425	9000	950	1055.56	0.1707	0.1252	0.2948	0.0888	0	0	0	0.0155	0	0	0	0	0	0	0	0.3051	0.6949	0.2456	0.1801	0.4242	0.1278	0	0	0	0.0223	0	0	0	0	0	0	0	0.3051	0.09	5.68	106.91	3.22	0.82	12.38	0.8	23.71	47.48	6.16	5.78	140.73	24.28
426	10000	950	950	0.1838	0.0863	0.2657	0.0862	0	0.064	0	0.0151	0	0	0	0	0	0	0	0.299	0.701	0.2622	0.1231	0.379	0.1229	0	0.0913	0	0.0215	0	0	0	0	0	0	0	0.299	0.09	5.85	113.85	3.33	0.84	12.74	0.82	24.55	48.69	6.24	6.09	154.14	24.39
427	11000	950	863.636	0.2286	0	0.1895	0.027	0	0.2341	0	0	0	0	0	0	0	0.0089	0	0.312	0.688	0.3323	0	0.2754	0.0392	0	0.3402	0	0	0	0	0	0	0	0.013	0	0.312	0.09	5.83	129.82	3.35	0.84	7.33	0.35	26.22	52.13	6.7	6.78	204.02	26.65
428	12000	950	791.667	0.2309	0	0.176	0	0	0.2802	0	0	0	0	0	0	0	0.0097	0	0.3032	0.6968	0.3314	0	0.2525	0	0	0.4021	0	0	0	0	0	0	0	0.0139	0	0.3032	0.1	6.04	136.17	3.45	0.86	7.19	0.34	27.66	55.34	7.17	7.11	218.84	28.92
429	13000	950	730.769	0.2262	0	0.1633	0	0	0.3062	0	0	0	0	0	0	0	0.0097	0	0.2947	0.7053	0.3207	0	0.2315	0	0	0.4341	0	0	0	0	0	0	0	0.0137	0	0.2947	0.1	6.22	142.49	3.55	0.89	7.29	0.34	28.6	56.92	7.33	7.4	233.38	29.38
430	14000	950	678.571	0.2211	0	0.1505	0	0	0.33	0	0	0	0	0	0	0	0.0097	0.0022	0.2865	0.7135	0.31	0	0.2109	0	0	0.4625	0	0	0	0	0	0	0	0.0136	0.0031	0.2865	0.1	6.41	149.34	3.66	0.91	7.39	0.35	29.58	58.56	7.49	7.71	250.09	29.87
431	15000	950	633.333	0.2154	0	0.1366	0	0	0.3534	0	0	0	0	0	0	0	0.0097	0.0092	0.2758	0.7242	0.2975	0	0.1886	0	0	0.4879	0	0	0	0	0	0	0	0.0134	0.0127	0.2758	0.11	6.67	158.28	3.8	0.95	7.53	0.35	30.9	60.81	7.72	8.11	271.57	30.6
432	16000	950	593.75	0.211	0	0.1228	0	0	0.3741	0	0	0	0	0	0	0	0.0097	0.0158	0.2667	0.7333	0.2877	0	0.1674	0	0	0.5101	0	0	0	0	0	0	0	0.0132	0.0216	0.2667	0.11	6.91	167.58	3.94	0.98	7.64	0.35	32.18	62.95	7.94	8.52	296.42	31.27
433	17000	950	558.824	0.2082	0	0.1091	0	0	0.3921	0	0	0	0	0	0	0	0.0097	0.0224	0.2585	0.7415	0.2808	0	0.1471	0	0	0.5288	0	0	0	0	0	0	0	0.0131	0.0302	0.2585	0.11	7.15	177.57	4.07	1.01	7.76	0.35	33.47	65.09	8.15	8.95	325.84	31.93
434	18000	950	527.778	0.2079	0	0.0952	0	0	0.4075	0	0	0	0	0	0	0	0.0097	0.0289	0.251	0.749	0.2775	0	0.127	0	0	0.544	0	0	0	0	0	0	0	0.0129	0.0385	0.251	0.12	7.38	188.61	4.19	1.04	7.87	0.36	34.82	67.29	8.37	9.42	362.04	32.6
435	19000	950	500	0.2106	0	0.0801	0	0	0.4204	0	0	0	0	0	0	0	0.0097	0.0354	0.2438	0.7562	0.2785	0	0.1059	0	0	0.556	0	0	0	0	0	0	0	0.0128	0.0468	0.2438	0.12	7.62	201.58	4.31	1.07	7.99	0.36	36.27	69.65	8.6	9.95	410.93	33.31
436	20000	950	475	0.2176	0	0.0621	0	0	0.4315	0	0	0	0	0	0	0	0.0097	0.0424	0.2368	0.7632	0.2851	0	0.0814	0	0	0.5653	0	0	0	0	0	0	0	0.0127	0.0555	0.2368	0.13	7.88	218.48	4.44	1.1	8.12	0.36	37.97	72.34	8.85	10.62	489.03	34.1
437	21000	950	452.381	0.231	0	0.0377	0	0	0.4413	0	0	0	0	0	0	0	0.0097	0.0506	0.2298	0.7702	0.2999	0	0.0489	0	0	0.573	0	0	0	0	0	0	0	0.0126	0.0657	0.2298	0.13	8.16	244.13	4.57	1.14	8.26	0.37	40.14	75.72	9.16	11.58	655.37	35.06
438	22000	950	431.818	0.2547	0	0.0007	0	0	0.4508	0	0	0	0	0	0	0	0.0097	0.0612	0.2229	0.7771	0.3277	0	0.0009	0	0	0.5801	0	0	0	0	0	0	0	0.0125	0.0788	0.2229	0.14	8.49	292.1	4.71	1.19	8.45	0.37	43.31	80.49	9.57	13.22	1329.17	36.33
439	23000	950	413.043	0.268	0	0	0	0	0.4525	0	0	0	0	0	0	0	0.0097	0.0668	0.203	0.797	0.3363	0	0	0	0	0.5677	0	0	0	0	0	0	0	0.0121	0.0839	0.203	0.15	9.31	321.46	5.08	1.29	8.72	0.38	47.15	86.57	10.15	14.41	1475.16	38.31
440	24000	950	395.833	0.28	0	0	0	0	0.4538	0	0	0	0	0	0	0	0.0097	0.0717	0.1848	0.8152	0.3435	0	0	0	0	0.5567	0	0	0	0	0	0	0	0.0119	0.088	0.1848	0.16	10.2	352.64	5.48	1.4	8.97	0.38	51.24	92.9	10.74	15.66	1604.51	40.3
441	25000	950	380	0.2907	0	0	0	0	0.4549	0	0	0	0	0	0	0	0.0097	0.076	0.1687	0.8313	0.3496	0	0	0	0	0.5473	0	0	0	0	0	0	0	0.0116	0.0915	0.1687	0.18	11.15	385.83	5.88	1.51	9.21	0.39	55.51	99.33	11.33	16.97	1739.76	42.25
442	5000	960	1920	0.1688	0.126	0.2933	0	0	0	0	0.0218	0	0	0	0	0	0	0	0.3902	0.6098	0.2767	0.2066	0.481	0	0	0	0	0.0357	0	0	0	0	0	0	0	0.3902	0.07	4.59	94.67	2.65	0.66	10.52	0.7	21.04	44.17	6.1	5.15	138.31	25.88
443	6000	960	1600	0.1729	0.1328	0.2984	0.0009	0	0	0	0.0215	0	0	0	0	0	0	0	0.3735	0.6265	0.276	0.2119	0.4763	0.0015	0	0	0	0.0343	0	0	0	0	0	0	0	0.3735	0.08	4.77	96.21	2.74	0.69	10.85	0.73	21.67	45.46	6.27	5.25	137.24	26.61
444	7000	960	1371.43	0.1727	0.1309	0.2964	0.0249	0	0	0	0.0197	0	0	0	0	0	0	0	0.3554	0.6446	0.2679	0.2031	0.4598	0.0386	0	0	0	0.0306	0	0	0	0	0	0	0	0.3554	0.08	4.98	98.98	2.85	0.72	11.23	0.74	22.18	45.97	6.23	5.38	138.55	25.91
445	8000	960	1200	0.1731	0.128	0.2934	0.0483	0	0	0	0.018	0	0	0	0	0	0	0	0.3392	0.6608	0.2619	0.1937	0.444	0.073	0	0	0	0.0273	0	0	0	0	0	0	0	0.3392	0.08	5.18	101.78	2.96	0.75	11.6	0.76	22.65	46.37	6.19	5.52	140.16	25.21
446	9000	960	1066.67	0.1741	0.1241	0.2895	0.0713	0	0	0	0.0164	0	0	0	0	0	0	0	0.3247	0.6753	0.2577	0.1838	0.4286	0.1055	0	0	0	0.0243	0	0	0	0	0	0	0	0.3247	0.08	5.38	104.64	3.07	0.78	11.95	0.78	23.07	46.66	6.12	5.65	142.13	24.49
447	10000	960	960	0.1856	0.0894	0.2631	0.0725	0	0.0572	0	0.0158	0	0	0	0	0	0	0	0.3164	0.6836	0.2715	0.1307	0.3849	0.1061	0	0.0837	0	0.0231	0	0	0	0	0	0	0	0.3164	0.09	5.56	111.1	3.18	0.8	12.32	0.79	23.88	47.8	6.19	5.94	154.51	24.51
448	11000	960	872.727	0.2305	0	0.1839	0.014	0	0.2335	0	0	0	0	0	0	0	0.0093	0	0.3289	0.6711	0.3434	0	0.274	0.0209	0	0.3479	0	0	0	0	0	0	0	0.0138	0	0.3289	0.09	5.56	127.15	3.21	0.8	7.08	0.34	25.53	51.18	6.64	6.63	207.3	26.74
449	12000	960	800	0.2295	0	0.1702	0	0	0.2736	0	0	0	0	0	0	0	0.0097	0	0.3171	0.6829	0.3361	0	0.2492	0	0	0.4006	0	0	0	0	0	0	0	0.0142	0	0.3171	0.09	5.79	133.96	3.33	0.83	7.08	0.34	26.84	53.82	6.99	6.97	222.56	28.25
450	13000	960	738.462	0.2248	0	0.1571	0	0	0.3012	0	0	0	0	0	0	0	0.0097	0	0.3072	0.6928	0.3245	0	0.2268	0	0	0.4348	0	0	0	0	0	0	0	0.014	0	0.3072	0.1	5.99	140.59	3.43	0.86	7.19	0.34	27.83	55.49	7.16	7.27	238.29	28.76
451	14000	960	685.714	0.2203	0	0.1444	0	0	0.3253	0	0	0	0	0	0	0	0.0097	0	0.3003	0.6997	0.3149	0	0.2064	0	0	0.4649	0	0	0	0	0	0	0	0.0138	0	0.3003	0.1	6.14	146.81	3.52	0.88	7.28	0.34	28.66	56.86	7.29	7.54	255.31	29.13
452	15000	960	640	0.2147	0	0.1306	0	0	0.3494	0	0	0	0	0	0	0	0.0097	0.0065	0.2891	0.7109	0.3021	0	0.1837	0	0	0.4915	0	0	0	0	0	0	0	0.0136	0.0091	0.2891	0.1	6.38	155.56	3.66	0.91	7.41	0.34	29.92	59.03	7.52	7.94	277.71	29.84
453	16000	960	600	0.2101	0	0.1168	0	0	0.3709	0	0	0	0	0	0	0	0.0097	0.0133	0.2793	0.7207	0.2915	0	0.162	0	0	0.5146	0	0	0	0	0	0	0	0.0134	0.0184	0.2793	0.11	6.62	164.86	3.79	0.94	7.53	0.35	31.2	61.17	7.74	8.35	304.03	30.53
454	17000	960	564.706	0.2072	0	0.1032	0	0	0.3895	0	0	0	0	0	0	0	0.0097	0.0199	0.2706	0.7294	0.284	0	0.1414	0	0	0.534	0	0	0	0	0	0	0	0.0133	0.0273	0.2706	0.11	6.85	174.73	3.91	0.97	7.65	0.35	32.46	63.27	7.95	8.77	335	31.18
455	18000	960	533.333	0.2065	0	0.0896	0	0	0.4053	0	0	0	0	0	0	0	0.0097	0.0264	0.2625	0.7375	0.28	0	0.1214	0	0	0.5496	0	0	0	0	0	0	0	0.0131	0.0358	0.2625	0.11	7.08	185.53	4.04	1	7.76	0.35	33.77	65.43	8.16	9.23	372.77	31.85
456	19000	960	505.263	0.2089	0	0.0751	0	0	0.4186	0	0	0	0	0	0	0	0.0097	0.033	0.2548	0.7452	0.2803	0	0.1008	0	0	0.5617	0	0	0	0	0	0	0	0.013	0.0442	0.2548	0.12	7.31	197.99	4.16	1.03	7.88	0.36	35.17	67.71	8.39	9.74	422.78	32.55
457	20000	960	480	0.2151	0	0.0583	0	0	0.4297	0	0	0	0	0	0	0	0.0097	0.0398	0.2473	0.7527	0.2858	0	0.0775	0	0	0.5709	0	0	0	0	0	0	0	0.0129	0.0529	0.2473	0.12	7.56	213.75	4.28	1.06	8	0.36	36.77	70.28	8.63	10.36	500.09	33.33
458	21000	960	457.143	0.2271	0	0.0361	0	0	0.4395	0	0	0	0	0	0	0	0.0097	0.0477	0.2399	0.7601	0.2988	0	0.0475	0	0	0.5782	0	0	0	0	0	0	0	0.0127	0.0627	0.2399	0.13	7.83	236.67	4.41	1.1	8.15	0.36	38.76	73.41	8.92	11.22	655.59	34.24
459	22000	960	436.364	0.2481	0	0.0035	0	0	0.4487	0	0	0	0	0	0	0	0.0097	0.0576	0.2325	0.7675	0.3232	0	0.0045	0	0	0.5846	0	0	0	0	0	0	0	0.0126	0.075	0.2325	0.13	8.14	276.93	4.55	1.14	8.33	0.36	41.55	77.67	9.3	12.62	1194.6	35.41
460	23000	960	417.391	0.2627	0	0	0	0	0.451	0	0	0	0	0	0	0	0.0097	0.0638	0.2129	0.7871	0.3337	0	0	0	0	0.573	0	0	0	0	0	0	0	0.0123	0.081	0.2129	0.14	8.88	306.63	4.89	1.23	8.59	0.37	45.18	83.46	9.85	13.8	1412.77	37.31
461	24000	960	400	0.2751	0	0	0	0	0.4524	0	0	0	0	0	0	0	0.0097	0.0689	0.194	0.806	0.3413	0	0	0	0	0.5613	0	0	0	0	0	0	0	0.012	0.0855	0.194	0.16	9.73	336.23	5.27	1.34	8.84	0.38	49.1	89.6	10.44	15	1536.62	39.28
462	25000	960	384	0.2862	0	0	0	0	0.4536	0	0	0	0	0	0	0	0.0097	0.0734	0.177	0.823	0.3478	0	0	0	0	0.5512	0	0	0	0	0	0	0	0.0118	0.0892	0.177	0.17	10.64	367.98	5.66	1.45	9.09	0.39	53.22	95.91	11.02	16.27	1667.22	41.23
463	5000	970	1940	0.1683	0.1167	0.2826	0	0	0	0	0.0218	0	0	0	0	0	0	0	0.4106	0.5894	0.2856	0.198	0.4795	0	0	0	0	0.037	0	0	0	0	0	0	0	0.4106	0.07	4.38	93.45	2.54	0.64	10.18	0.68	20.36	42.74	5.9	5.05	141.39	25.01
464	6000	970	1616.67	0.1727	0.124	0.2879	0	0	0	0	0.0216	0	0	0	0	0	0	0	0.3937	0.6063	0.2849	0.2045	0.4749	0	0	0	0	0.0357	0	0	0	0	0	0	0	0.3937	0.07	4.55	94.94	2.63	0.66	10.49	0.7	20.97	44	6.07	5.15	140.22	25.75
465	7000	970	1385.71	0.176	0.1282	0.2906	0.0069	0	0	0	0.021	0	0	0	0	0	0	0	0.3773	0.6227	0.2826	0.206	0.4667	0.011	0	0	0	0.0336	0	0	0	0	0	0	0	0.3773	0.07	4.73	96.78	2.72	0.68	10.81	0.72	21.53	45.02	6.18	5.26	139.96	26.08
466	8000	970	1212.5	0.1763	0.1258	0.2876	0.0307	0	0	0	0.0192	0	0	0	0	0	0	0	0.3605	0.6395	0.2757	0.1967	0.4497	0.0479	0	0	0	0.0299	0	0	0	0	0	0	0	0.3605	0.08	4.92	99.55	2.82	0.71	11.17	0.74	22	45.45	6.14	5.39	141.65	25.37
467	9000	970	1077.78	0.1773	0.1224	0.2837	0.054	0	0	0	0.0174	0	0	0	0	0	0	0	0.3453	0.6547	0.2708	0.1869	0.4332	0.0824	0	0	0	0.0266	0	0	0	0	0	0	0	0.3453	0.08	5.11	102.39	2.92	0.74	11.51	0.75	22.43	45.77	6.08	5.52	143.68	24.66
468	10000	970	970	0.187	0.0925	0.2605	0.0595	0	0.0489	0	0.0166	0	0	0	0	0	0	0	0.335	0.665	0.2812	0.1391	0.3918	0.0894	0	0.0736	0	0.0249	0	0	0	0	0	0	0	0.335	0.08	5.29	108.26	3.03	0.76	11.89	0.77	23.18	46.8	6.13	5.79	154.76	24.56
469	11000	970	881.818	0.2319	0	0.1782	0.0015	0	0.2318	0	0	0	0	0	0	0	0.0096	0	0.3469	0.6531	0.3551	0	0.2729	0.0023	0	0.3549	0	0	0	0	0	0	0	0.0148	0	0.3469	0.08	5.3	124.33	3.07	0.76	6.83	0.33	24.81	50.13	6.58	6.48	210.55	26.76
470	12000	970	808.333	0.228	0	0.1643	0	0	0.2661	0	0	0	0	0	0	0	0.0097	0	0.332	0.668	0.3413	0	0.2459	0	0	0.3984	0	0	0	0	0	0	0	0.0145	0	0.332	0.09	5.55	131.59	3.2	0.8	6.96	0.33	26.01	52.27	6.81	6.82	226.37	27.56
471	13000	970	746.154	0.2233	0	0.1507	0	0	0.2956	0	0	0	0	0	0	0	0.0097	0	0.3207	0.6793	0.3287	0	0.2219	0	0	0.4351	0	0	0	0	0	0	0	0.0142	0	0.3207	0.09	5.75	138.51	3.31	0.82	7.08	0.34	27.04	54.03	6.99	7.14	243.44	28.11
472	14000	970	692.857	0.2188	0	0.1376	0	0	0.3212	0	0	0	0	0	0	0	0.0097	0	0.3127	0.6873	0.3183	0	0.2002	0	0	0.4674	0	0	0	0	0	0	0	0.0141	0	0.3127	0.09	5.91	145.03	3.4	0.85	7.18	0.34	27.91	55.48	7.13	7.42	262.05	28.53
473	15000	970	646.667	0.2139	0	0.1242	0	0	0.3451	0	0	0	0	0	0	0	0.0097	0.0036	0.3035	0.6965	0.3071	0	0.1784	0	0	0.4955	0	0	0	0	0	0	0	0.0139	0.0051	0.3035	0.1	6.1	152.68	3.51	0.87	7.28	0.34	28.94	57.21	7.31	7.76	284.48	29.06
474	16000	970	606.25	0.2091	0	0.1103	0	0	0.3676	0	0	0	0	0	0	0	0.0097	0.0106	0.2927	0.7073	0.2956	0	0.156	0	0	0.5197	0	0	0	0	0	0	0	0.0137	0.015	0.2927	0.1	6.34	162.06	3.64	0.9	7.41	0.34	30.21	59.37	7.53	8.17	312.64	29.76
475	17000	970	570.588	0.206	0	0.0968	0	0	0.3869	0	0	0	0	0	0	0	0.0097	0.0173	0.2834	0.7166	0.2874	0	0.1351	0	0	0.5399	0	0	0	0	0	0	0	0.0135	0.0241	0.2834	0.1	6.56	171.83	3.77	0.93	7.53	0.35	31.45	61.44	7.74	8.59	345.54	30.42
476	18000	970	538.889	0.2051	0	0.0834	0	0	0.4032	0	0	0	0	0	0	0	0.0097	0.0239	0.2747	0.7253	0.2828	0	0.115	0	0	0.5559	0	0	0	0	0	0	0	0.0133	0.0329	0.2747	0.11	6.78	182.43	3.89	0.96	7.65	0.35	32.72	63.55	7.95	9.03	385.4	31.09
477	19000	970	510.526	0.2071	0	0.0696	0	0	0.4167	0	0	0	0	0	0	0	0.0097	0.0305	0.2665	0.7335	0.2823	0	0.0948	0	0	0.5681	0	0	0	0	0	0	0	0.0132	0.0415	0.2665	0.11	7.01	194.44	4.01	0.99	7.76	0.35	34.07	65.78	8.17	9.53	437.26	31.78
478	20000	970	485	0.2127	0	0.0538	0	0	0.4281	0	0	0	0	0	0	0	0.0097	0.0373	0.2585	0.7415	0.2868	0	0.0726	0	0	0.5773	0	0	0	0	0	0	0	0.0131	0.0503	0.2585	0.12	7.25	209.25	4.13	1.02	7.89	0.35	35.59	68.23	8.41	10.11	515.07	32.54
479	21000	970	461.905	0.2234	0	0.0336	0	0	0.4378	0	0	0	0	0	0	0	0.0097	0.0448	0.2506	0.7494	0.2982	0	0.0448	0	0	0.5842	0	0	0	0	0	0	0	0.0129	0.0598	0.2506	0.12	7.51	229.96	4.25	1.06	8.03	0.36	37.43	71.16	8.69	10.9	664.07	33.42
480	22000	970	440.909	0.2422	0	0.0046	0	0	0.4467	0	0	0	0	0	0	0	0.0097	0.0541	0.2428	0.7572	0.3198	0	0.006	0	0	0.5899	0	0	0	0	0	0	0	0.0128	0.0715	0.2428	0.13	7.8	264.34	4.39	1.1	8.2	0.36	39.91	75	9.03	12.1	1122.88	34.51
481	23000	970	421.739	0.2571	0	0	0	0	0.4494	0	0	0	0	0	0	0	0.0097	0.0606	0.2232	0.7768	0.331	0	0	0	0	0.5785	0	0	0	0	0	0	0	0.0125	0.078	0.2232	0.14	8.48	292.66	4.7	1.18	8.45	0.37	43.3	80.47	9.57	13.23	1353.53	36.32
482	24000	970	404.167	0.2699	0	0	0	0	0.451	0	0	0	0	0	0	0	0.0097	0.0659	0.2035	0.7965	0.3389	0	0	0	0	0.5662	0	0	0	0	0	0	0	0.0122	0.0828	0.2035	0.15	9.29	320.65	5.07	1.29	8.71	0.38	47.04	86.4	10.13	14.38	1471.59	38.27
483	25000	970	388	0.2816	0	0	0	0	0.4523	0	0	0	0	0	0	0	0.0097	0.0707	0.1857	0.8143	0.3458	0	0	0	0	0.5554	0	0	0	0	0	0	0	0.0119	0.0868	0.1857	0.16	10.15	350.94	5.45	1.39	8.96	0.38	51.02	92.56	10.71	15.59	1597.27	40.21
484	5000	980	1960	0.1678	0.1072	0.2717	0	0	0	0	0.0219	0	0	0	0	0	0	0	0.4314	0.5686	0.2951	0.1886	0.4778	0	0	0	0	0.0385	0	0	0	0	0	0	0	0.4314	0.07	4.2	92.23	2.45	0.61	9.85	0.65	19.72	41.37	5.71	4.96	144.68	24.18
485	6000	980	1633.33	0.1723	0.1148	0.2769	0	0	0	0	0.0217	0	0	0	0	0	0	0	0.4143	0.5857	0.2942	0.1959	0.4728	0	0	0	0	0.037	0	0	0	0	0	0	0	0.4143	0.07	4.35	93.73	2.53	0.63	10.14	0.67	20.29	42.57	5.87	5.06	143.51	24.88
486	7000	980	1400	0.177	0.1215	0.2815	0	0	0	0	0.0215	0	0	0	0	0	0	0	0.3985	0.6015	0.2943	0.202	0.468	0	0	0	0	0.0357	0	0	0	0	0	0	0	0.3985	0.07	4.51	95.2	2.6	0.65	10.43	0.69	20.86	43.75	6.03	5.15	142.56	25.58
487	8000	980	1225	0.1794	0.1231	0.2815	0.0133	0	0	0	0.0203	0	0	0	0	0	0	0	0.3824	0.6176	0.2905	0.1993	0.4558	0.0215	0	0	0	0.0329	0	0	0	0	0	0	0	0.3824	0.07	4.67	97.37	2.69	0.68	10.75	0.71	21.36	44.5	6.08	5.27	143.25	25.49
488	9000	980	1088.89	0.1803	0.1201	0.2775	0.0369	0	0	0	0.0185	0	0	0	0	0	0	0	0.3667	0.6333	0.2847	0.1896	0.4381	0.0583	0	0	0	0.0292	0	0	0	0	0	0	0	0.3667	0.08	4.85	100.16	2.79	0.7	11.09	0.73	21.78	44.84	6.03	5.4	145.38	24.78
489	10000	980	980	0.1881	0.0959	0.2581	0.0469	0	0.039	0	0.0174	0	0	0	0	0	0	0	0.3546	0.6454	0.2914	0.1485	0.4	0.0727	0	0.0605	0	0.0269	0	0	0	0	0	0	0	0.3546	0.08	5.03	105.35	2.89	0.73	11.45	0.74	22.46	45.73	6.06	5.63	154.85	24.55
490	11000	980	890.909	0.2305	0	0.1727	0	0	0.2224	0	0	0	0	0	0	0	0.0097	0	0.3647	0.6353	0.3628	0	0.2719	0	0	0.3501	0	0	0	0	0	0	0	0.0152	0	0.3647	0.08	5.06	121.55	2.94	0.73	6.69	0.32	23.96	48.56	6.39	6.31	213.29	26.11
491	12000	980	816.667	0.2263	0	0.1583	0	0	0.2578	0	0	0	0	0	0	0	0.0097	0	0.3479	0.6521	0.3471	0	0.2427	0	0	0.3953	0	0	0	0	0	0	0	0.0148	0	0.3479	0.08	5.31	129.04	3.08	0.77	6.84	0.33	25.17	50.69	6.62	6.67	230.23	26.85
492	13000	980	753.846	0.2217	0	0.1443	0	0	0.2892	0	0	0	0	0	0	0	0.0097	0	0.3352	0.6648	0.3334	0	0.217	0	0	0.435	0	0	0	0	0	0	0	0.0146	0	0.3352	0.09	5.52	136.25	3.19	0.79	6.97	0.33	26.24	52.53	6.81	6.99	248.8	27.45
493	14000	980	700	0.2171	0	0.1307	0	0	0.3166	0	0	0	0	0	0	0	0.0097	0	0.326	0.674	0.322	0	0.1939	0	0	0.4698	0	0	0	0	0	0	0	0.0144	0	0.326	0.09	5.69	143.08	3.29	0.82	7.07	0.33	27.15	54.06	6.97	7.29	269.25	27.9
494	15000	980	653.333	0.2129	0	0.1175	0	0	0.3404	0	0	0	0	0	0	0	0.0097	0.0004	0.3191	0.6809	0.3127	0	0.1726	0	0	0.4999	0	0	0	0	0	0	0	0.0142	0.0006	0.3191	0.09	5.82	149.66	3.36	0.83	7.15	0.34	27.94	55.37	7.1	7.57	291.94	28.26
495	16000	980	612.5	0.2079	0	0.1035	0	0	0.364	0	0	0	0	0	0	0	0.0097	0.0077	0.3072	0.6928	0.3001	0	0.1494	0	0	0.5254	0	0	0	0	0	0	0	0.014	0.0111	0.3072	0.1	6.06	159.12	3.5	0.87	7.29	0.34	29.21	57.54	7.32	7.99	322.31	28.98
496	17000	980	576.471	0.2046	0	0.0899	0	0	0.3841	0	0	0	0	0	0	0	0.0097	0.0145	0.2972	0.7028	0.2911	0	0.1279	0	0	0.5465	0	0	0	0	0	0	0	0.0138	0.0207	0.2972	0.1	6.28	168.86	3.62	0.89	7.41	0.34	30.43	59.6	7.53	8.4	357.73	29.65
497	18000	980	544.444	0.2035	0	0.0767	0	0	0.401	0	0	0	0	0	0	0	0.0097	0.0212	0.2879	0.7121	0.2858	0	0.1077	0	0	0.563	0	0	0	0	0	0	0	0.0136	0.0298	0.2879	0.1	6.49	179.28	3.74	0.92	7.53	0.34	31.67	61.67	7.74	8.84	400.32	30.31
498	19000	980	515.789	0.2051	0	0.0633	0	0	0.4149	0	0	0	0	0	0	0	0.0097	0.0279	0.2791	0.7209	0.2845	0	0.0879	0	0	0.5755	0	0	0	0	0	0	0	0.0134	0.0387	0.2791	0.11	6.71	190.91	3.86	0.95	7.65	0.35	32.98	63.83	7.96	9.31	454.89	31
499	20000	980	490	0.2102	0	0.0485	0	0	0.4264	0	0	0	0	0	0	0	0.0097	0.0346	0.2705	0.7295	0.2882	0	0.0665	0	0	0.5845	0	0	0	0	0	0	0	0.0133	0.0475	0.2705	0.11	6.94	204.91	3.97	0.98	7.77	0.35	34.42	66.2	8.19	9.87	534.62	31.75
500	21000	980	466.667	0.22	0	0.0301	0	0	0.4362	0	0	0	0	0	0	0	0.0097	0.042	0.2621	0.7379	0.2981	0	0.0408	0	0	0.5911	0	0	0	0	0	0	0	0.0131	0.0569	0.2621	0.12	7.19	223.8	4.1	1.02	7.91	0.35	36.13	68.95	8.45	10.59	680.87	32.59
[truncated: 42 more columns]
