# Supplementary material for: Coexisting divergent and convergent plate boundary assemblages indicate plate tectonics in the Neoarchean
Source: Nat Commun. 2022 Oct 28;13:6450. doi: 10.1038/s41467-022-34214-8 (PMC9616927; doi:10.1038/s41467-022-34214-8)
Supplement: Supplementary file 10 — Supplementary Data 7 [file 41467_2022_34214_MOESM10_ESM.xlsx]

## Sheet: Data 7
Supplementary Data 7. Results of evolved melts after removal of two plausible fractionating mineral assemblages.
	Fractionating mineral phases																Bulk partition coefficients (Ds)																										Modelled trace element concentrations [ppm, Rayleigh fractionation: Cl=Co*[F^(Ds-1)]), F=remaining melt fracion]
Remaining Melt (Rayleigh fractionation, F)		Clinopyroxene	Orthopyroxene	Plagioclase	Amphibole	Mica	Garnet	Magnetite	Ilmenite	Titanite	Zircon	Epidote	Allanite	Apatite	Rutile	Quartz	Rb	Ba	Th	U	Nb	Ta	La	Ce	Pr	Pb	Sr	Nd	Sm	Zr	Hf	Ti	Eu	Gd	Tb	Dy	Y	Ho	Er	Tm	Yb	Lu	Samples	Rb	Ba	Th	U	Nb	Ta
DF_MIN (parental magma, minimum values of Dengfeng TTG)																																											DF_MIN (Co, parental magma)	20.5	115	0.84	0.17	1.54	0.11
F = 80%	Assemblage 1	0	0	0.1	0.7	0.13	0	0	0.05	0.02	0	0	0	0	0	0	0.34905	0.9447	0.057	0.0644	0.42075	0.61911	0.35705	0.5818	0.84179	0.21369	1.00401	1.2053	1.77235	0.45609	0.72519	5.2488	1.75053	2.03395	2.0444	1.9742	1.86215	1.82235	1.69155	1.5085	1.3436	1.1866	F = 0.8	23.7049	116.428	1.03673	0.209468	1.75249	0.119758
F = 70%	Assemblage 2	0	0	0.1	0.8	0.05	0	0	0.02	0.02	0.002	0	0	0.003	0.005	0	0.182138	0.478132	0.253	0.7307	0.6655	1.0174	0.476129	0.727073	1.02166	0.223335	1.07922	1.43504	2.07376	0.75345	1.7023	5.2838	1.98995	2.37347	2.43152	2.39786	2.315	2.34636	2.3509	2.3401	2.52896	2.62436	F = 0.7	27.4437	138.528	1.09646	0.187139	1.73514	0.109319
[truncated: 20 more columns]
