# Supplementary material for: Coexisting divergent and convergent plate boundary assemblages indicate plate tectonics in the Neoarchean
Source: Nat Commun. 2022 Oct 28;13:6450. doi: 10.1038/s41467-022-34214-8 (PMC9616927; doi:10.1038/s41467-022-34214-8)
Supplement: Supplementary file 11 — Supplementary Data 8 [file 41467_2022_34214_MOESM11_ESM.xlsx]

## Sheet: Data 8
Supplementary Data 8. Summary of available geochronological data of the Angou and Dengfeng complexes in the southern North China Craton.
Sample	Lithology	Location	Weighted Mean 207Pb/206Pb Age (Ma)	Upper Intercept Age (Ma)	Preferred age (Ma)	Method (zircon U-Pb dating)	Reference
Upper Plate Assemblage
Forearc basaltic rocks
22RZ06b	Amphibolite	Western Belt of the Angou Complex	2549 ± 18		2549 ± 18	LA-ICPMS	This study
DF04-01	Amphibolite (Meta-gabbro)	arc/forearc unit of the Dengfeng Complex		2554 ± 19	2554 ± 19	LA-ICPMS	Deng et al. (2022)
DF04-04	Amphibolite (Meta-gabbro)	arc/forearc unit of the Dengfeng Complex	2551 ± 20	2566 ± 28	2551 ± 20	LA-ICPMS	Deng et al. (2022)
09DF-18	Amphibolites	arc/forearc unit of the Dengfeng Complex	2547 ± 14		2547 ± 14	LA-ICPMS	Diwu et al. (2011)
09DF-01	Amphibolites	arc/forearc unit of the Dengfeng Complex	2541 ± 18		2541 ± 18	LA-ICPMS	Diwu et al. (2011)
Island arc plutonic rocks
18RZ14-2	Trondhjemitic gneiss	Western Belt of the Angou Complex	2527 ± 26	2538 ± 20	2538 ± 20	LA-ICPMS	This study
18RZ01-1	TTG gneiss	Western Belt of the Angou Complex	2532 ± 24	2544 ± 29	2544 ± 29	LA-ICPMS	This study
DF07-15	Tonalitic gneiss	arc/forearc unit of the Dengfeng Complex	2547 ± 17		2547 ± 17	LA-ICPMS	Diwu et al. (2011)
DF07-24	Tonalitic gneiss	arc/forearc unit of the Dengfeng Complex	2542 ± 6		2542 ± 6	LA-ICPMS	Diwu et al. (2011)
XS0416-10	Tonalite gneiss	arc/forearc unit of the Dengfeng Complex	2531 ± 9		2531 ± 9	SHRIMP	Wan et al. (2009)
DF13078	Trondhjemite gneiss	arc/forearc unit of the Dengfeng Complex	2527 ± 8		2527 ± 8	SIMS	Wang et al. (2017)
LJG0201	Tonaitic gneiss	arc/forearc unit of the Dengfeng Complex	2528 ± 13		2528 ± 13	SHRIMP	Huang et al. (2020)
DF07-08	Trondhjemite gneiss	arc/forearc unit of the Dengfeng Complex	2511 ± 10		2511 ± 10	LA-ICPMS	Diwu et al. (2011)
DF07-10	Trondhjemite gneiss	arc/forearc unit of the Dengfeng Complex		2510 ± 20	2510 ± 20	LA-ICPMS	Diwu et al. (2011)
Island arc volcanic rocks
18AG05-3	Metadacite	Central Belt of the Angou Complex	2525 ± 25	2537 ± 19	2537±19	LA-ICPMS	This study
18AG03-1	Metadacite	Central Belt of the Angou Complex	2522 ± 23	2529 ± 24	2529±24	LA-ICPMS	This study
18AG06-4	Metadacite	Central Belt of the Angou Complex	2515 ± 19	2525 ± 23	2525±23	LA-ICPMS	This study
DNY13-01	Amphibolite	Central Belt of the Angou Complex		2520±18	2520±18	SIMS	Zhang et al. (2018)
DNY13-02	Amphibolite	Central Belt of the Angou Complex	2517 ± 6		2517 ± 6	SIMS	Zhang et al. (2018)
High-Mg diorite (Sanukitod)
09DF-19	Metadiorite	arc/forearc unit of the Dengfeng Complex	2525 ± 9		2525 ± 9	LA-ICPMS	Diwu et al. (2011)
DF13064	Metadiorite	arc/forearc unit of the Dengfeng Complex	2518 ± 4		2518 ± 4	SIMS	Wang et al. (2017)
SPH1101	Metadiorite	arc/forearc unit of the Dengfeng Complex	2506 ± 5		2506 ± 5	LA-ICPMS	Zhang et al. (2013)
SPH1102	Metadiorite	arc/forearc unit of the Dengfeng Complex	2511 ± 11		2511 ± 11	LA-ICPMS	Zhang et al. (2013)
SPH1103	Metadiorite	arc/forearc unit of the Dengfeng Complex	2504 ± 4		2504 ± 4	LA-ICPMS	Zhang et al. (2013)
SPH1104	Metadiorite	arc/forearc unit of the Dengfeng Complex	2501 ± 10		2501 ± 10	LA-ICPMS	Zhang et al. (2013)
SPH1105	Metadiorite	arc/forearc unit of the Dengfeng Complex	2506 ± 12		2506 ± 12	LA-ICPMS	Zhang et al. (2013)
Lower Plate Assemblage
Mafic to felsic rocks
22AG04	dacite porphyry	Eastern Belt of the Angou Complex	2527 ± 17		2527 ± 17	LA-ICPMS	This study
S18-2	Metavolcanic rock	Eastern Belt of the Angou Complex	2521 ± 11		2521 ± 11	SHRIMP	Yang et al. (2009)
S17-6	Metavolcanic rock	Eastern Belt of the Angou Complex	2517 ± 12		2517 ± 12	SHRIMP	Yang et al. (2009)
DF12-3	Garnet amphibolite	accretionary complex unit of the Dengfeng Complex	2525 ± 17		2525 ± 17	LA-ICPMS	Huang et al. (2019)
17DF22-2	Garnet amphibolite	accretionary complex unit of the Dengfeng Complex	2532 ± 10		2532 ± 10	LA-ICPMS	Huang et al. (2020)
continental margin strata
21AG02-2	Volcanic interlayer	Eastern Belt of the Angou Complex	2523 ± 13		2523 ± 13	LA-ICPMS	This study
XS0416-6	Mica feldspar quartz schist	sedimentary rock in the Dengfeng Complex	2508 ± 16		2508 ± 16	SHRIMP	Wan et al. (2009)
XS0416-7	Mica feldspar quartz schist	sedimentary rock in the Dengfeng Complex	2531 ± 15		2531 ± 15	SHRIMP	Wan et al. (2009)
XS0416-8	Meta-quartz keratophyre	volcanic interlayer in sedimentary rocks in the Dengfeng Complex	2522 ± 12		2522 ± 12	SHRIMP	Wan et al. (2009)
17DF20-6	Metapelite	sedimentary rock in the Dengfeng Complex	2538 ± 15		2538 ± 15	SHRIMP	Huang et al. (2020)
Eastern block
DF-6	Tonalite gneiss	Eastern Dengfeng Complex (Eastern Block)	2557 ± 9		2557 ± 9		Lao and Wang (1999)
XS0416-12	Trondhjemite gneiss	Eastern Dengfeng Complex (Eastern Block)	2553 ± 8		2553 ± 8	SHRIMP	Wan et al. (2009)
DF05-9	Granodiorite gneiss	Eastern Dengfeng Complex (Eastern Block)	2568 ± 11		2568 ± 11	SIMS	Huang et al. (2013)
DF13094	Amphibolite	Eastern Dengfeng Complex (Eastern Block)	2658 ± 4		2658 ± 4	SIMS	Wang et al. (2017)
DF13087	Granitic gneiss	Eastern Dengfeng Complex (Eastern Block)	2558 ± 5		2558 ± 5	SIMS	Wang et al. (2017)
Metamorphism and syn-/post-collisional magmatism
Metamorphism
22RZ06b	Amphibolite	Western Belt of the Angou Complex	2483 ± 28		2483 ± 28	LA-ICPMS	This study
FXS13-09	Amphibolite	Western Belt of the Angou Complex	2482 ± 17		2482 ± 17	SIMS	Zhang et al. (2018)
17DF15-1	Garnet amphibolite	arc/foerarc unit of the Dengfeng Complex	2500 ± 9		2500 ± 9	SHRIMP	Huang et al. (2020)
14DF27-01	Amphibolite	arc/foerarc unit of the Dengfeng Complex	2507 ± 26		2507 ± 26	LA-ICPMS	Deng et al. (2016)
17DF20-6	Metapelite	accretionary complex unit of the Dengfeng Complex	2504 ± 16		2504 ± 16	SHRIMP	Huang et al. (2020)
Syn- & post-collisional magmatism
18AG08-4	K-rich granite dike	Central Belt of the Angou Complex		2499 ± 36	2499 ± 36	LA-ICPMS	This study
22AG08	Granite dike	Eastern Belt of the Angou Complex		2504 ± 16	2504 ± 16	LA-ICPMS	This study
S16-1	K-rich granite	Eastern Belt of the Angou Complex	2503 ± 11	2503 ± 11	2503 ± 11	SHRIMP	Yang et al. (2009)
XT-3	K-rich granite	Eastern Belt of the Angou Complex	2509 ± 33	2509 ± 33	2509 ± 33	LA-ICPMS	Zhou et al. (2011)
18RZ01-2	Leucogranitic vein	Western Belt of the Angou Complex	2483 ± 30	2500 ± 24	2483 ± 30	LA-ICPMS	This study
FXS13-09	Amphibolite	Western Belt of the Angou Complex	2509 ± 15		2509 ± 15	SIMS	Zhang et al. (2018)
16DF18-1	Granite dike	arc/foerarc unit of the Dengfeng Complex	2499 ± 8		2499 ± 8	LA-ICPMS	Huang et al. (2019)
XS0416-11	Potassic granite	arc/foerarc unit of the Dengfeng Complex	2513 ± 33		2513 ± 33	SHRIMP	Wan et al. (2009)
DF13050	Amphibolite	arc/foerarc unit of the Dengfeng Complex	2492 ± 7		2492 ± 7	SIMS	Wang et al. (2017)
LJG-9-02	Potassic granite	arc/foerarc unit of the Dengfeng Complex	2424 ± 24		2424 ± 24	LA-ICPMS	Zhou et al. (2011)
Note: 1) The age uncertainty provided in this study is 2σ. 2) Data refereneces: Diwu, C., Sun, Y., Guo, A., Wang, H. & Liu, X. Crustal growth in the North China Craton at ~2.5Ga: Evidence from in situ zircon U–Pb ages, Hf isotopes and whole-rock geochemistry of the Dengfeng complex. Gondwana Res. 20, 149-170 (2011). Deng, H. et al. A 2.5 Ga fore-arc subduction-accretion complex in the Dengfeng Gr…
