# Supplementary material for: Coexisting divergent and convergent plate boundary assemblages indicate plate tectonics in the Neoarchean
Source: Nat Commun. 2022 Oct 28;13:6450. doi: 10.1038/s41467-022-34214-8 (PMC9616927; doi:10.1038/s41467-022-34214-8)
Supplement: Supplementary file 12 — Supplementary Data 9 [file 41467_2022_34214_MOESM12_ESM.xlsx]

## Sheet: Data 9
Supplementary Data 9. Temperatures and pressures of generation of the Angou mafic rocks.
Lithological unit	Lithology	Sample Name	SiO2	TiO2	Al2O3	Cr2O3	FeO*	MnO	MgO	CaO	Na2O	K2O	P (GPa, 0 H2O)	T (°C, H2O=0)	P (GPa, 3 wt% H2O)	T (°C, H2O = 3 wt%)
CAC	IAB-type metabasalt (island arc)	18RZ04-2	53.9866	0.908595	16.1614	0	8.48223	0.158724	6.66235	9.58552	3.82566	0.228929	0.968752	1320.96	1.05955	1265.86
CAC	IAB-type metabasalt (island arc)	18RZ09-3	52.7509	1.15052	16.7731	0	10.0579	0.16877	6.84857	8.61345	3.44847	0.188323	1.38666	1390.2	1.40883	1325.61
CAC	IAB-type metabasalt (island arc)	18RZ04-2B	54.0795	0.896509	16.1964	0	8.32221	0.144994	6.62375	9.65535	3.8505	0.230764	0.932575	1313.97	1.02789	1259.78
CAC	IAB-type metabasalt (island arc)	18RZ09-3B	52.8072	1.12888	16.8132	0	9.88584	0.158313	6.87574	8.67306	3.47564	0.182112	1.34484	1383.33	1.37304	1319.35
CAC	IAB-type metabasalt (island arc)	DAY13-02	54.7642	0.807761	15.8996	0	8.34467	0.132923	6.94266	9.33527	3.59914	0.173822	0.815857	1310.23	0.923315	1255.23
CAC	IAB-type metabasalt (island arc)	Average	53.6777	0.978454	16.3687	0	9.01857	0.152745	6.79061	9.17253	3.63988	0.20079	1.07412	1343.25	1.15043	1285.22
CAC	high-Mg basalt (arc/forearc)	18AG07-1	50.554	0.864591	16.7534	0	10.0439	0.120227	7.23455	11.293	2.99941	0.136955	1.61851	1404.28	1.61848	1337.75
CAC	high-Mg basalt (arc/forearc)	18AG08-2	48.8733	0.662763	15.6475	0	10.7597	0.185782	9.57301	12.3911	1.69709	0.209788	1.83758	1444.2	1.81134	1369.24
CAC	high-Mg basalt (arc/forearc)	18AG07-1B	50.5532	0.835332	16.9358	0	9.9071	0.114572	7.26488	11.3363	2.92054	0.132278	1.57256	1399.11	1.57945	1332.9
CAC	high-Mg basalt (arc/forearc)	18AG07-2	50.7806	0.913124	16.8105	0	11.2047	0.116368	7.64466	9.17422	3.2038	0.152013	1.92837	1447.56	1.86793	1376.6
CAC	high-Mg basalt (arc/forearc)	18AG08-1	48.9517	0.572409	13.7443	0	11.0388	0.179685	12.423	11.5881	1.32235	0.179685	1.83503	1461.79	1.78851	1376.77
CAC	high-Mg basalt (arc/forearc)	18AG08-1B	48.8755	0.581453	13.7801	0	11.0064	0.175838	12.4759	11.5784	1.34737	0.179075	1.83259	1459.81	1.80033	1376.67
CAC	high-Mg basalt (arc/forearc)	18AG08-2B	48.8397	0.650767	15.7523	0	10.5896	0.171255	9.65875	12.4819	1.64508	0.210695	1.77392	1436.84	1.75897	1362.29
CAC	high-Mg basalt (arc/forearc)	Average	49.6326	0.725777	15.632	0	10.65	0.151961	9.46782	11.4061	2.16223	0.171498	1.75504	1433.47	1.73711	1360.03
WAC	MORB-like metabasite (forearc)	18RZ14-1	50.3807	0.812277	15.0472	0	11.784	0.218254	6.88119	11.4295	2.67773	0.769038	2.28597	1483.15	2.16524	1409.94
WAC	MORB-like metabasite (forearc)	18RZ14-1RE	50.3825	0.819829	14.8956	0	11.8242	0.218827	6.84938	11.5136	2.69886	0.797227	2.30554	1484.55	2.18226	1411.39
WAC	MORB-like metabasite (forearc)	18RZ14-1B	50.547	0.80566	14.8219	0	11.6146	0.205505	6.94524	11.5686	2.68894	0.802593	2.20161	1475.18	2.09545	1402.34
WAC	MORB-like metabasite (forearc)	18RZ14-1C	50.5002	0.804177	14.9167	0	11.6154	0.20591	6.93026	11.5791	2.65327	0.794957	2.19794	1474.93	2.09253	1402.11
WAC	MORB-like metabasite (forearc)	FXS13-06	50.3481	0.889939	15.221	0	11.5789	0.184125	7.80487	11.0884	2.39363	0.491001	2.07717	1470.92	1.98293	1395.49
WAC	MORB-like metabasite (forearc)	FXS13-07	49.3439	0.848466	14.8737	0	11.2586	0.184005	7.37041	12.8292	2.58629	0.705352	2.24818	1468.67	2.15512	1397.24
WAC	MORB-like metabasite (forearc)	FXS13-08	49.0144	0.796817	14.3733	0	11.3797	0.204312	6.8138	14.4142	2.49261	0.51078	2.34982	1482.22	2.25058	1410.78
WAC	MORB-like metabasite (forearc)	FXS13-09	49.4223	0.884377	14.8082	0	11.2332	0.174819	7.76401	12.4018	2.45775	0.853527	2.20733	1465.16	2.1166	1393.1
WAC	MORB-like metabasite (forearc)	Average	49.9924	0.832693	14.8697	0	11.5361	0.19947	7.1699	12.1031	2.58113	0.715559	2.2398	1476.05	2.12852	1402.51
EAC	MORB-type metabasalt (MOR)	18AG09-4B	51.0254	1.20631	16.4387	0	10.4828	0.201226	8.19891	9.11281	3.0404	0.293454	1.65851	1414.81	1.63858	1345.22
EAC	MORB-type metabasalt (MOR)	18AG09-4B-RE	51.0191	1.21242	16.4185	0	10.489	0.201545	8.20979	9.09785	3.05886	0.292869	1.6639	1415.13	1.64308	1345.51
EAC	MORB-type metabasalt (MOR)	18AG09-4C	51.0748	1.18923	16.7029	0	10.3721	0.194697	8.09413	9.09287	2.9857	0.293624	1.61377	1409.76	1.60104	1340.81
EAC	MORB-type metabasalt (MOR)	18AG17-1	50.5991	1.17468	15.583	0	11.606	0.174996	7.78786	10.1896	2.7444	0.140416	2.01877	1467.08	1.94447	1393.56
EAC	MORB-type metabasalt (MOR)	18AG17-1B	50.8084	1.16298	15.6072	0	11.5222	0.169406	7.65342	10.1872	2.73129	0.157974	1.96071	1462.56	1.89655	1389.65
EAC	MORB-type metabasalt (MOR)	22AG03a	51.6974	1.11287	15.7187	0	10.6213	0.179666	7.86621	9.80027	2.79434	0.209258	1.56872	1419.74	1.56462	1349.67
EAC	MORB-type metabasalt (MOR)	22AG23c	51.7301	1.12937	16.3517	0	11.9986	0.167197	7.71315	8.4913	2.24717	0.171403	1.85054	1472.87	1.7817	1396.63
EAC	MORB-type metabasalt (MOR)	22AG23cRE	51.7114	1.12574	16.3368	0	11.9984	0.16592	7.74258	8.50077	2.24937	0.16907	1.84347	1471.87	1.78902	1397.37
EAC	MORB-type metabasalt (MOR)	22AG23f	49.346	1.21197	16.2402	0	12.099	0.183411	7.57614	11.2861	1.89247	0.164653	2.28774	1496.88	2.15652	1419.38
EAC	MORB-type metabasalt (MOR)	22AG30	49.8599	1.25635	16.2309	0	12.106	0.177083	8.55867	8.89816	2.83438	0.0785872	2.27656	1488.24	2.1491	1411.72
EAC	MORB-type metabasalt (MOR)	Average	50.8872	1.17819	16.1629	0	11.3295	0.181515	7.94008	9.46569	2.65784	0.197131	1.86224	1452.06	1.80993	1379.26
Note: WAC-Western Belt of the Angou Complex; CAC- Central Belt of the Angou Complex; EAC- Eastern Belt of the Angou Complex. The calculation followed the method of Lee et al. (2009) and Condie et al. (2016). Lee, C. A., Luffi, P., Plank, T., Dalton, H. & Leeman, W. P. Constraints on the depths and temperatures of basaltic magma generation on Earth and other terrestrial planets using new thermobar…
